# Supplementary material for: Landscape Genomic Conservation Assessment of a Narrow-Endemic and a Widespread Morning Glory From Amazonian Savannas
Source: Front Plant Sci. 2018 May 7;9:532. doi: 10.3389/fpls.2018.00532 (PMC5949356; doi:10.3389/fpls.2018.00532)
Supplement: Supplementary file 16 [file Data_Sheet_2.XLSX]

## Sheet: Icavalcantei
ID	Longitude	Latitude
I1	-50.301	-6.02197
I2	-50.3012	-6.0223
I3	-50.3014	-6.02235
I4	-50.3013	-6.0225
I5	-50.3009	-6.02265
I6	-50.1673	-6.03721
I7	-50.1673	-6.03723
I8	-50.1669	-6.03553
I9	-50.1662	-6.03578
I10	-50.2718	-6.04246
I11	-50.272	-6.04223
I12	-50.272	-6.04265
I13	-50.2767	-6.04163
I14	-50.2769	-6.04124
I15	-50.2775	-6.04127
I16	-50.2972	-6.00576
I17	-50.2989	-6.01131
I18	-50.184	-6.11294
I19	-50.1861	-6.10182
I20	-50.1861	-6.10308
I21	-50.1863	-6.10367
I22	-50.1866	-6.10459
I23	-50.1883	-6.10498
I24	-50.1877	-6.1055
I25	-50.1882	-6.10572
I26	-50.1887	-6.1052
I27	-50.1862	-6.10404
I28	-50.1843	-6.11379
I29	-50.1842	-6.11365
I30	-50.1843	-6.11362
I31	-50.1838	-6.11327
I32	-50.1837	-6.11261
I33	-50.1837	-6.1118
I34	-50.1836	-6.11053
I35	-50.1837	-6.10973
I36	-50.247	-6.05888
I37	-50.2468	-6.05882
I38	-50.2465	-6.05865
I39	-50.2466	-6.05854
I40	-50.2471	-6.05952
I41	-50.2473	-6.05949
I42	-50.2472	-6.05996
I43	-50.246	-6.05506
I44	-50.2453	-6.05541
I45	-50.2451	-6.0553
I46	-50.2449	-6.05546
I47	-50.2444	-6.05547
I48	-50.2439	-6.05564
I49	-50.2438	-6.05586
I50	-50.2431	-6.05644
I51	-50.2432	-6.05689
I52	-50.2434	-6.0574
I53	-50.2444	-6.05777
I54	-50.2448	-6.0582
I55	-50.2454	-6.05856
I56	-50.2539	-6.05595
I57	-50.2538	-6.05565
I58	-50.2537	-6.05544
I59	-50.2533	-6.05516
I60	-50.2542	-6.05482
I61	-50.2527	-6.05556
I62	-50.2516	-6.05938
I63	-50.2515	-6.0596
I64	-50.2512	-6.05906
I65	-50.2506	-6.05243
I66	-50.2509	-6.05309
I67	-50.2511	-6.05424
I68	-50.2506	-6.05521
I69	-50.2501	-6.05632
I70	-50.2705	-6.04092
I71	-50.2704	-6.04053
I72	-50.2706	-6.04076
I73	-50.2706	-6.04114
I74	-50.2705	-6.04131
I75	-50.2703	-6.04183
I76	-50.2702	-6.04178
I77	-50.2711	-6.04205
I78	-50.2792	-6.03105
I79	-50.2793	-6.03133
I80	-50.2768	-6.02958
I81	-50.277	-6.02766
I82	-50.2767	-6.02717
I83	-50.2867	-6.04088
I84	-50.2838	-6.04222
I85	-50.2801	-6.03495
I86	-50.2938	-6.019
I87	-50.3026	-6.01735
I88	-50.2081	-6.04427
I89	-50.2098	-6.04451
I90	-50.2091	-6.04241
I91	-50.2089	-6.04221
I92	-50.2049	-6.03268
I93	-50.2024	-6.02912
I94	-50.2024	-6.02917
I95	-50.2072	-6.04069
I96	-50.2069	-6.04078
I97	-50.2075	-6.04035
I98	-50.2058	-6.04228
I99	-50.2055	-6.04239
I100	-50.2051	-6.04376
I101	-50.2052	-6.04383
I102	-50.2052	-6.04395
I103	-50.1934	-6.07062
I104	-50.1934	-6.07109
I105	-50.1941	-6.07259
I106	-50.1929	-6.07236
I107	-50.1928	-6.07257
I108	-50.1929	-6.077
I109	-50.187	-6.1091
I110	-50.1867	-6.11034
I111	-50.1867	-6.11043
I112	-50.1864	-6.11041
I113	-50.1863	-6.11014
I114	-50.1862	-6.11016
I115	-50.1938	-6.09848
I116	-50.1936	-6.09852
I117	-50.2806	-6.03502
I118	-50.281	-6.03503
I119	-50.2814	-6.03515
I120	-50.2808	-6.03467
I121	-50.2808	-6.03437
I122	-50.2809	-6.03425

## Sheet: Imaurandioides
ID	Longitude	Latitude
IC10	-50.347	-6.39839
IC11	-50.3468	-6.39846
IC12	-50.3466	-6.39839
IC13	-50.3472	-6.39849
IC14	-50.3737	-6.39535
IC15	-50.3739	-6.3955
IC16	-50.3831	-6.37597
IC17	-50.3859	-6.36865
IC18	-50.3852	-6.36881
IC19	-50.3877	-6.36374
IC20	-50.3909	-6.35554
IC21	-50.3979	-6.3512
IC22	-50.4056	-6.34643
IC23	-50.4359	-6.34927
IC24	-50.449	-6.3495
IC25	-50.4493	-6.34915
IC26	-50.4495	-6.34894
IC27	-50.4454	-6.3493
IC28	-50.4167	-6.34827
IC29	-50.2768	-6.04147
IC30	-50.2767	-6.04131
IC31	-50.2966	-6.00555
IC32	-50.2968	-6.00554
IC33	-50.2971	-6.00577
IC34	-50.2973	-6.00577
IC35	-50.2994	-6.01123
IC36	-50.2987	-6.01164
IC37	-50.2991	-6.01171
IC38	-50.3001	-6.01207
IC39	-50.3004	-6.01192
IC40	-50.3001	-6.01314
IC41	-50.3017	-6.01291
IC42	-50.299	-6.02372
IC43	-50.2989	-6.02266
IC44	-50.2978	-6.02105
IC45	-50.1469	-6.17588
IC46	-50.1468	-6.17584
IC47	-50.1481	-6.17933
IC48	-50.1483	-6.17959
IC49	-50.1479	-6.17971
IC50	-50.1628	-6.16514
IC51	-50.163	-6.16481
IC52	-50.1632	-6.16439
IC53	-50.1635	-6.16371
IC54	-50.1647	-6.16244
IC55	-50.1704	-6.15818
IC56	-50.1706	-6.15785
IC57	-50.1709	-6.15768
IC58	-50.1721	-6.155
IC59	-50.1774	-6.12928
IC60	-50.1776	-6.12884
IC61	-50.184	-6.11307
IC62	-50.1837	-6.11269
IC63	-50.1861	-6.10179
IC64	-50.1862	-6.1024
IC65	-50.1862	-6.1033
IC66	-50.1863	-6.1038
IC67	-50.1882	-6.10574
IC68	-50.1882	-6.10547
IC69	-50.1861	-6.10408
IC70	-50.1862	-6.10402
IC71	-50.1697	-6.15833
IC72	-50.1699	-6.15801
IC73	-50.1711	-6.15808
IC74	-50.1714	-6.15809
IC75	-50.1716	-6.15803
IC76	-50.1718	-6.15735
IC77	-50.1719	-6.15704
IC78	-50.1842	-6.11384
IC79	-50.1843	-6.11379
IC80	-50.1839	-6.11338
IC81	-50.1838	-6.1129
IC82	-50.1838	-6.11182
IC83	-50.1837	-6.10837
IC84	-50.1837	-6.10755
IC85	-50.1835	-6.10646
IC86	-50.183	-6.10475
IC87	-50.2468	-6.05899
IC88	-50.2464	-6.05879
IC89	-50.2465	-6.05865
IC90	-50.247	-6.05945
IC91	-50.2473	-6.05961
IC92	-50.2474	-6.05981
IC93	-50.2472	-6.05991
IC94	-50.247	-6.05973
IC95	-50.244	-6.0558
IC96	-50.2439	-6.05571
IC97	-50.2433	-6.05624
IC98	-50.2432	-6.05648
IC99	-50.2433	-6.05679
IC100	-50.2444	-6.05797
IC101	-50.2453	-6.0585
IC102	-50.2457	-6.0593
IC103	-50.2514	-6.05916
IC104	-50.2515	-6.05915
IC105	-50.2512	-6.05878
IC106	-50.2502	-6.05718
IC107	-50.2505	-6.05763
IC108	-50.2505	-6.05784
IC109	-50.2508	-6.05785
IC110	-50.251	-6.05789
IC111	-50.2508	-6.05782
IC112	-50.2509	-6.05848
IC113	-50.251	-6.05864
IC114	-50.2509	-6.05875
IC115	-50.2704	-6.04091
IC116	-50.2705	-6.04066
IC117	-50.2707	-6.04096
IC118	-50.2706	-6.04114
IC119	-50.2705	-6.04128
IC120	-50.2704	-6.04175
IC121	-50.2702	-6.04176
IC122	-50.2765	-6.02932
IC123	-50.2766	-6.02924
IC124	-50.2769	-6.02879
IC125	-50.2772	-6.02813
IC126	-50.2772	-6.02818
IC127	-50.2815	-6.03318
IC128	-50.2851	-6.03647
IC129	-50.285	-6.03625
IC130	-50.2868	-6.04086
IC131	-50.2837	-6.04256
IC132	-50.2801	-6.03489
IC133	-50.3025	-6.0175
IC134	-50.3742	-6.39611
IC135	-50.3744	-6.39617
IC136	-50.3745	-6.39653
IC137	-50.3747	-6.39702
IC138	-50.3793	-6.38948
IC139	-50.3795	-6.38922
IC140	-50.3826	-6.38638
IC141	-50.3837	-6.37432
IC142	-50.3834	-6.37435
IC143	-50.3858	-6.36487
IC144	-50.3859	-6.36506
IC145	-50.3893	-6.3604
IC146	-50.3909	-6.35688
IC147	-50.391	-6.35688
IC148	-50.393	-6.35318
IC149	-50.3929	-6.35287
IC150	-50.3958	-6.35179
IC151	-50.3849	-6.38192
IC152	-50.1299	-6.33
IC153	-50.1301	-6.32972
IC154	-50.1296	-6.32963
IC155	-50.1141	-6.326
IC156	-50.1144	-6.32583
IC157	-50.1146	-6.32607
IC158	-50.114	-6.32579
IC159	-50.106	-6.32466
IC160	-50.106	-6.32502
IC161	-50.1056	-6.32505
IC162	-50.1055	-6.32477
IC163	-50.1055	-6.3243
IC164	-50.1058	-6.32458
IC165	-50.0998	-6.3209
IC166	-50.0992	-6.32842
IC167	-50.0991	-6.32821
IC168	-50.097	-6.33456
IC169	-50.0976	-6.33112
IC170	-50.1019	-6.32662
IC171	-50.1044	-6.32695
IC172	-50.1045	-6.32706
IC173	-50.1104	-6.32663
IC174	-50.1104	-6.32697
IC175	-50.446	-6.31991
IC176	-50.4462	-6.31996
IC177	-50.4462	-6.32001
IC178	-50.4465	-6.3214
IC179	-50.4464	-6.32141
IC180	-50.4462	-6.32141
IC181	-50.4487	-6.32225
IC182	-50.4488	-6.32204
IC183	-50.449	-6.32185
IC184	-50.4507	-6.3235
IC185	-50.4504	-6.32365
IC186	-50.4505	-6.32343
IC187	-50.4502	-6.33
IC188	-50.4501	-6.33023
IC189	-50.4503	-6.33106
IC190	-50.4504	-6.33125
IC191	-50.4491	-6.34
IC192	-50.4495	-6.34236
IC193	-50.4491	-6.35043
IC194	-50.4485	-6.35211
IC195	-50.4356	-6.34886
IC196	-50.4355	-6.34918
IC197	-50.4249	-6.34231
IC198	-50.4251	-6.34262
IC199	-50.4248	-6.34271
IC200	-50.4172	-6.34832
IC201	-50.4165	-6.3483
IC202	-50.4148	-6.34576
IC203	-50.4145	-6.34546
IC204	-50.4056	-6.34669
IC205	-50.4053	-6.34698
IC206	-50.4048	-6.3478
IC207	-50.3986	-6.35026
IC208	-50.3985	-6.35012
IC209	-50.3986	-6.35048
IC210	-50.3983	-6.35083
IC211	-50.3979	-6.35107
IC212	-50.3838	-6.39141
IC213	-50.3835	-6.3915
IC214	-50.3834	-6.39098
IC215	-50.2086	-6.04458
IC216	-50.2086	-6.04444
IC217	-50.2084	-6.04423
IC218	-50.2096	-6.04437
IC219	-50.2095	-6.04401
IC220	-50.2088	-6.04387
IC221	-50.2073	-6.04037
IC222	-50.2072	-6.0405
IC223	-50.2067	-6.04079
IC224	-50.2066	-6.04126
IC225	-50.2059	-6.04236
IC226	-50.2053	-6.04307
IC227	-50.2054	-6.04317
IC228	-50.2052	-6.04383
IC229	-50.2052	-6.04367
IC230	-50.2051	-6.04357
IC231	-50.2017	-6.04281
IC232	-50.2021	-6.04288
IC233	-50.2039	-6.04336
IC234	-50.1928	-6.07254
IC235	-50.1936	-6.09841
IC236	-50.1935	-6.09848
IC237	-50.1934	-6.09859
IC238	-50.19	-6.10625
IC239	-50.19	-6.10644
IC240	-50.19	-6.1067
IC241	-50.187	-6.10918
IC242	-50.1865	-6.11034
IC243	-50.139	-6.1095
IC244	-50.1388	-6.10963
IC245	-50.1387	-6.10968
IC246	-50.1385	-6.10956
IC247	-50.1385	-6.10959
IC248	-50.1383	-6.11185
IC249	-50.1382	-6.11192
IC250	-50.1385	-6.1124
IC251	-50.1388	-6.1124
IC252	-50.1379	-6.1126
IC253	-50.1375	-6.11276
IC254	-50.1372	-6.11301
IC255	-50.1371	-6.11318
IC256	-50.1367	-6.11357
IC257	-50.1363	-6.11401
IC258	-50.1353	-6.11481
IC259	-50.1331	-6.12748
IC260	-50.133	-6.11854
IC261	-50.1329	-6.11854
IC262	-50.1331	-6.1184
IC263	-50.2808	-6.03436
