# Supplementary material for: Landscape Genomic Conservation Assessment of a Narrow-Endemic and a Widespread Morning Glory From Amazonian Savannas
Source: Front Plant Sci. 2018 May 7;9:532. doi: 10.3389/fpls.2018.00532 (PMC5949356; doi:10.3389/fpls.2018.00532)
Supplement: Supplementary file 18 [file Data_Sheet_4.XLSX]

## Sheet: Icavalcantei_Temperature
Protein Accession (Contig ID)	Sequence MD5 digest	Sequence Length	Analysis	Signature Accession	Signature Description	Start location	Stop location	e-value	Status	Date	InterPro annotations - accession	InterPro annotations - description	GO annotations	Pathways annotations
20057_100_3	3919ff7081004d246fc4c8641e852c21	50	Pfam	PF07727	Reverse transcriptase (RNA-dependent DNA polymerase)	1	49	7e-12	T	12-03-2018	IPR013103	Reverse transcriptase, RNA-dependent DNA polymerase		KEGG: 00230+2.7.7.7|KEGG: 00240+2.7.7.7
4199_58_2	8d53211e4106fbfeb7f7bdbc52798a94	50	Gene3D	G3DSA:2.60.110.10		1	47	1e-11	T	12-03-2018	IPR001938	Thaumatin
4199_58_2	8d53211e4106fbfeb7f7bdbc52798a94	50	Pfam	PF00314	Thaumatin family	2	47	3.9e-10	T	12-03-2018	IPR001938	Thaumatin
7403_49_2	3c9ec3dc926c6a0a61b24974d2aeb09e	50	Gene3D	G3DSA:3.30.420.10		3	35	0.00039	T	12-03-2018	IPR012337	Ribonuclease H-like domain	GO:0003676
18849_63_5	53a95d71c5c6188e8e1b5cad52687344	50	Pfam	PF08284	Retroviral aspartyl protease	2	35	3.5e-08	T	12-03-2018	IPR013242	Retroviral aspartyl protease
11471_15_2	b14e886131e49cf1b00eab17fc1096b4	50	Gene3D	G3DSA:3.80.10.10		4	49	4.4e-07	T	12-03-2018	IPR032675	Leucine-rich repeat domain, L domain-like
15692_38_3	ea8d44a2e0e0f1ab4ce973883e6bf4ca	50	Pfam	PF07714	Protein tyrosine kinase	3	49	5.5e-09	T	12-03-2018	IPR001245	Serine-threonine/tyrosine-protein kinase catalytic domain	GO:0004672|GO:0006468
17867_28_1	ceddd6d968f07a6e07b2e73e70f6d414	49	Pfam	PF14223	gag-polypeptide of LTR copia-type	1	49	1.3e-06	T	12-03-2018
12602_10_5	e12c1d0c3422cebd04b3f83f06735d52	49	Gene3D	G3DSA:3.30.420.10		4	48	3.6e-06	T	12-03-2018	IPR012337	Ribonuclease H-like domain	GO:0003676
9663_10_1	8343e828e8eb01e1a43c27e9bd6b9139	50	Gene3D	G3DSA:3.30.420.10		1	46	7.5e-10	T	12-03-2018	IPR012337	Ribonuclease H-like domain	GO:0003676
9663_10_1	8343e828e8eb01e1a43c27e9bd6b9139	50	Pfam	PF00665	Integrase core domain	1	45	2.8e-09	T	12-03-2018	IPR001584	Integrase, catalytic core	GO:0015074
20331_20_5	c508bba88c3bc740ad574a1f3f4fadfb	49	Pfam	PF07727	Reverse transcriptase (RNA-dependent DNA polymerase)	1	48	2.4e-10	T	12-03-2018	IPR013103	Reverse transcriptase, RNA-dependent DNA polymerase		KEGG: 00230+2.7.7.7|KEGG: 00240+2.7.7.7
25656_14_6	78bd84b61ac2f462b84bce2a796214f7	47	Pfam	PF07727	Reverse transcriptase (RNA-dependent DNA polymerase)	8	46	3.4e-08	T	12-03-2018	IPR013103	Reverse transcriptase, RNA-dependent DNA polymerase		KEGG: 00230+2.7.7.7|KEGG: 00240+2.7.7.7

## Sheet: Icavalcantei_Precipitation_WaQ
Protein Accession (Contig ID)	Sequence MD5 digest	Sequence Length	Analysis	Signature Accession	Signature Description	Start location	Stop location	e-value	Status	Date	InterPro annotations - accession	InterPro annotations - description	GO annotations	Pathways annotations
15692_38_3	ea8d44a2e0e0f1ab4ce973883e6bf4ca	50	Pfam	PF07714	Protein tyrosine kinase	3	49	5.5e-09	T	12-03-2018	IPR001245	Serine-threonine/tyrosine-protein kinase catalytic domain	GO:0004672|GO:0006468
17107_14_5	5f604996969cdf27162a3c48f9174463	50	Gene3D	G3DSA:3.30.420.10		3	49	4.8e-07	T	12-03-2018	IPR012337	Ribonuclease H-like domain	GO:0003676
12276_19_6	d0a0e735d5c24fe06be8fa55915e5aff	50	Pfam	PF03547	Membrane transport protein	2	49	5.2e-08	T	12-03-2018	IPR004776	Membrane transport protein	GO:0016021|GO:0055085
18052_15_5	85fffebceb50f32b7fbc22160e42c9dd	50	Gene3D	G3DSA:1.10.10.10		3	37	0.00014	T	12-03-2018	IPR011991	Winged helix-turn-helix DNA-binding domain
14621_10_5	2591a7b22ec5fb15c2d356546629ad15	49	Pfam	PF07727	Reverse transcriptase (RNA-dependent DNA polymerase)	1	46	2.7e-14	T	12-03-2018	IPR013103	Reverse transcriptase, RNA-dependent DNA polymerase		KEGG: 00230+2.7.7.7|KEGG: 00240+2.7.7.7
16897_47_2	f51a7811b7e3ecfff15f0e2f3ebaedb3	50	Pfam	PF00098	Zinc knuckle	18	35	6.2e-08	T	12-03-2018	IPR001878	Zinc finger, CCHC-type	GO:0003676|GO:0008270
16897_47_2	f51a7811b7e3ecfff15f0e2f3ebaedb3	50	Gene3D	G3DSA:4.10.60.10		14	45	1e-07	T	12-03-2018	IPR001878	Zinc finger, CCHC-type	GO:0003676|GO:0008270
14206_88_2	e46332dc29e64d67645aec6a61284e0a	50	Pfam	PF13943	WPP domain	5	35	6.3e-08	T	12-03-2018	IPR025265	WPP domain
16025_25_5	cbbf7e335f0334f44d3f28375bd86424	50	Pfam	PF04720	PDDEXK-like family of unknown function	1	48	2.4e-17	T	12-03-2018	IPR006502	Protein of unknown function PDDEXK-like
9805_10_6	05d55abf086a42ee7fe035d87e6b5df9	50	Gene3D	G3DSA:3.30.479.20		1	48	1.3e-17	T	12-03-2018	IPR014039	Translation elongation factor EFTs/EF1B, dimerisation	GO:0003746|GO:0005622|GO:0006414	Reactome: R-HSA-5389840
9805_10_6	05d55abf086a42ee7fe035d87e6b5df9	50	Pfam	PF00889	Elongation factor TS	16	46	2.5e-09	T	12-03-2018	IPR014039	Translation elongation factor EFTs/EF1B, dimerisation	GO:0003746|GO:0005622|GO:0006414	Reactome: R-HSA-5389840
917_19_1	469e0864600e9f1108649688f7ca3df6	50	Gene3D	G3DSA:4.10.60.10		9	50	0.0005	T	12-03-2018	IPR001878	Zinc finger, CCHC-type	GO:0003676|GO:0008270
917_19_1	469e0864600e9f1108649688f7ca3df6	50	Pfam	PF00098	Zinc knuckle	35	50	0.00021	T	12-03-2018	IPR001878	Zinc finger, CCHC-type	GO:0003676|GO:0008270
18140_17_5	f4dcd95b387bb75af1de0778f3bc975a	50	Pfam	PF07727	Reverse transcriptase (RNA-dependent DNA polymerase)	1	49	3e-14	T	12-03-2018	IPR013103	Reverse transcriptase, RNA-dependent DNA polymerase		KEGG: 00230+2.7.7.7|KEGG: 00240+2.7.7.7
24303_41_3	c23697f7765831329335ea11b31dc39e	50	Pfam	PF00665	Integrase core domain	1	44	1.1e-08	T	12-03-2018	IPR001584	Integrase, catalytic core	GO:0015074
24303_41_3	c23697f7765831329335ea11b31dc39e	50	Gene3D	G3DSA:3.30.420.10		1	48	2e-10	T	12-03-2018	IPR012337	Ribonuclease H-like domain	GO:0003676
352_14_4	9dd8128f6166192ddf6e9da1c75d7627	50	Gene3D	G3DSA:3.20.20.300		3	48	1.8e-08	T	12-03-2018	IPR001764	Glycoside hydrolase, family 3, N-terminal	GO:0004553|GO:0005975
1216_17_1	e4f0a271b13bfbc2520c3a2934fcb6f4	50	Pfam	PF07727	Reverse transcriptase (RNA-dependent DNA polymerase)	1	49	3.4e-11	T	12-03-2018	IPR013103	Reverse transcriptase, RNA-dependent DNA polymerase		KEGG: 00230+2.7.7.7|KEGG: 00240+2.7.7.7
16771_21_1	1158b8551321ff22cef919970b4d85a2	50	Gene3D	G3DSA:3.30.420.10		2	49	8.7e-07	T	12-03-2018	IPR012337	Ribonuclease H-like domain	GO:0003676
5675_54_5	4dfa97b2280b0972bb575363f7ab1d2a	50	Pfam	PF00665	Integrase core domain	3	49	2.7e-07	T	12-03-2018	IPR001584	Integrase, catalytic core	GO:0015074
5675_54_5	4dfa97b2280b0972bb575363f7ab1d2a	50	Gene3D	G3DSA:3.30.420.10		6	49	9.2e-07	T	12-03-2018	IPR012337	Ribonuclease H-like domain	GO:0003676
24337_25_1	f71bc5b1e39deb3f410e8a89c9b25a6a	49	Gene3D	G3DSA:3.40.50.300		1	45	8.5e-18	T	12-03-2018	IPR027417	P-loop containing nucleoside triphosphate hydrolase
23717_28_5	f27f03eab9bc9f72c1ad29ccc1e2dbd4	50	Pfam	PF07714	Protein tyrosine kinase	2	47	9.3e-07	T	12-03-2018	IPR001245	Serine-threonine/tyrosine-protein kinase catalytic domain	GO:0004672|GO:0006468
12485_22_5	565a2ed8301ddb3b948cf929a4b71341	50	Gene3D	G3DSA:3.30.420.10		3	49	3.6e-09	T	12-03-2018	IPR012337	Ribonuclease H-like domain	GO:0003676
11183_12_5	50d4b3a41d44f0955b92c9d6da0cf4c4	50	Pfam	PF07727	Reverse transcriptase (RNA-dependent DNA polymerase)	1	49	2.1e-15	T	12-03-2018	IPR013103	Reverse transcriptase, RNA-dependent DNA polymerase		KEGG: 00230+2.7.7.7|KEGG: 00240+2.7.7.7
17828_20_1	dfc94670268a8f7524acd3da74fa7c10	50	Gene3D	G3DSA:4.10.60.10		8	50	1.8e-05	T	12-03-2018	IPR001878	Zinc finger, CCHC-type	GO:0003676|GO:0008270
7655_12_1	7dcf10e85a31d5532f63c432b3ff3a4e	50	Pfam	PF07727	Reverse transcriptase (RNA-dependent DNA polymerase)	1	49	9.5e-20	T	12-03-2018	IPR013103	Reverse transcriptase, RNA-dependent DNA polymerase		KEGG: 00230+2.7.7.7|KEGG: 00240+2.7.7.7

## Sheet: Icavalcantei_Precipitation_WeQ
Protein Accession (Contig ID)	Sequence MD5 digest	Sequence Length	Analysis	Signature Accession	Signature Description	Start location	Stop location	e-value	Status	Date	InterPro annotations - accession	InterPro annotations - description	GO annotations	Pathways annotations
14353_30_1	25ecce798ec2340bf1022e796761f1ea	50	Gene3D	G3DSA:3.30.420.10		1	46	6e-07	T	12-03-2018	IPR012337	Ribonuclease H-like domain	GO:0003676
14353_30_1	25ecce798ec2340bf1022e796761f1ea	50	Pfam	PF00665	Integrase core domain	2	46	2.1e-07	T	12-03-2018	IPR001584	Integrase, catalytic core	GO:0015074
22756_25_3	c0ef3c311a7ad9ca8b808b346416bd83	50	Pfam	PF13966	zinc-binding in reverse transcriptase	1	49	9.9e-10	T	12-03-2018	IPR026960	Reverse transcriptase zinc-binding domain
26044_27_5	022ff5f2a5c7c94de076031b9e17d8fc	49	Gene3D	G3DSA:3.30.420.10		6	48	2.7e-05	T	12-03-2018	IPR012337	Ribonuclease H-like domain	GO:0003676
14248_52_1	2661ecbe8817e636fdcddee33db95e37	50	Pfam	PF07727	Reverse transcriptase (RNA-dependent DNA polymerase)	2	48	5.1e-10	T	12-03-2018	IPR013103	Reverse transcriptase, RNA-dependent DNA polymerase		KEGG: 00230+2.7.7.7|KEGG: 00240+2.7.7.7
9107_51_5	09684ab17641b0bf52529cacef2c2620	48	Pfam	PF07727	Reverse transcriptase (RNA-dependent DNA polymerase)	1	31	1.6e-08	T	12-03-2018	IPR013103	Reverse transcriptase, RNA-dependent DNA polymerase		KEGG: 00230+2.7.7.7|KEGG: 00240+2.7.7.7
741_19_5	12e0f306a37cddfa6ca3908a25936615	50	Pfam	PF07727	Reverse transcriptase (RNA-dependent DNA polymerase)	1	49	4.9e-14	T	12-03-2018	IPR013103	Reverse transcriptase, RNA-dependent DNA polymerase		KEGG: 00230+2.7.7.7|KEGG: 00240+2.7.7.7
8677_11_3	98db66412c934ff1083985eef0d7f4fd	50	Pfam	PF03732	Retrotransposon gag protein	4	38	2.3e-05	T	12-03-2018	IPR005162	Retrotransposon gag domain
21324_15_5	07ab50e885047d27d384cf5ed4d18a53	50	Gene3D	G3DSA:4.10.60.10		23	48	1.3e-06	T	12-03-2018	IPR001878	Zinc finger, CCHC-type	GO:0003676|GO:0008270
12276_19_6	d0a0e735d5c24fe06be8fa55915e5aff	50	Pfam	PF03547	Membrane transport protein	2	49	5.2e-08	T	12-03-2018	IPR004776	Membrane transport protein	GO:0016021|GO:0055085
3453_21_3	59cff196ec9abb9a61d79226251806e1	50	Pfam	PF00931	NB-ARC domain	2	49	2.8e-13	T	12-03-2018	IPR002182	NB-ARC	GO:0043531	Reactome: R-HSA-111458|Reactome: R-HSA-111459|Reactome: R-HSA-6803207
8178_40_3	72e9bc52abda7e91a29368755eb454c8	50	Pfam	PF14577	Sieve element occlusion C-terminus	1	48	1.2e-06	T	12-03-2018	IPR027944	Sieve element occlusion, C-terminal
27052_13_4	e3250211111fbdced7e42cdbdd903775	49	Pfam	PF07727	Reverse transcriptase (RNA-dependent DNA polymerase)	17	47	2e-06	T	12-03-2018	IPR013103	Reverse transcriptase, RNA-dependent DNA polymerase		KEGG: 00230+2.7.7.7|KEGG: 00240+2.7.7.7
12210_12_6	8622ebd3f2f3b381dd5c8130a6d685e2	46	Gene3D	G3DSA:3.40.30.10		18	45	8.2e-06	T	12-03-2018	IPR012336	Thioredoxin-like fold
29195_13_4	9840729d452f05408c12244c9a42d081	49	Pfam	PF03101	FAR1 DNA-binding domain	3	48	8.1e-05	T	12-03-2018	IPR004330	FAR1 DNA binding domain
26623_20_5	c2749b23db209f2f2deb03a72ae2c9b8	50	Pfam	PF07727	Reverse transcriptase (RNA-dependent DNA polymerase)	1	49	1.3e-10	T	12-03-2018	IPR013103	Reverse transcriptase, RNA-dependent DNA polymerase		KEGG: 00230+2.7.7.7|KEGG: 00240+2.7.7.7
16791_16_1	21cd0af9fe8fd9421579c8d2d54fdf89	50	Pfam	PF14111	Domain of unknown function (DUF4283)	1	50	1.5e-11	T	12-03-2018	IPR025558	Domain of unknown function DUF4283
15422_27_1	a37268d9bac77f5cdb8b5aeba4c1608b	50	Gene3D	G3DSA:4.10.60.10		2	16	4.7e-05	T	12-03-2018	IPR001878	Zinc finger, CCHC-type	GO:0003676|GO:0008270
15422_27_1	a37268d9bac77f5cdb8b5aeba4c1608b	50	Pfam	PF00098	Zinc knuckle	2	14	5.1e-05	T	12-03-2018	IPR001878	Zinc finger, CCHC-type	GO:0003676|GO:0008270
368_12_2	821c8ed4b18810bf1445584aacae15fa	50	Gene3D	G3DSA:3.20.20.80		5	49	9e-07	T	12-03-2018	IPR013781	Glycoside hydrolase, catalytic domain	GO:0005975
20056_10_2	2edc81d2dd64936107d1fde5ede1405d	50	Gene3D	G3DSA:3.30.40.10		16	48	4.4e-13	T	12-03-2018	IPR013083	Zinc finger, RING/FYVE/PHD-type
20056_10_2	2edc81d2dd64936107d1fde5ede1405d	50	Pfam	PF17123	RING-like zinc finger	18	47	6.5e-12	T	12-03-2018	IPR001841	Zinc finger, RING-type	GO:0005515|GO:0008270
917_19_1	469e0864600e9f1108649688f7ca3df6	50	Pfam	PF00098	Zinc knuckle	35	50	0.00021	T	12-03-2018	IPR001878	Zinc finger, CCHC-type	GO:0003676|GO:0008270
917_19_1	469e0864600e9f1108649688f7ca3df6	50	Gene3D	G3DSA:4.10.60.10		9	50	0.0005	T	12-03-2018	IPR001878	Zinc finger, CCHC-type	GO:0003676|GO:0008270
5331_15_5	524f9996d6a467df7a514b20ac6ab31d	50	Pfam	PF07727	Reverse transcriptase (RNA-dependent DNA polymerase)	1	49	1.2e-10	T	12-03-2018	IPR013103	Reverse transcriptase, RNA-dependent DNA polymerase		KEGG: 00230+2.7.7.7|KEGG: 00240+2.7.7.7
20057_100_3	3919ff7081004d246fc4c8641e852c21	50	Pfam	PF07727	Reverse transcriptase (RNA-dependent DNA polymerase)	1	49	7e-12	T	12-03-2018	IPR013103	Reverse transcriptase, RNA-dependent DNA polymerase		KEGG: 00230+2.7.7.7|KEGG: 00240+2.7.7.7
27925_26_1	72666f68aa284ea9e9d199acc859a656	49	Pfam	PF14111	Domain of unknown function (DUF4283)	1	49	9.1e-08	T	12-03-2018	IPR025558	Domain of unknown function DUF4283
1938_34_5	623a88c20965a9235ce540cc0cff37c7	48	Pfam	PF07727	Reverse transcriptase (RNA-dependent DNA polymerase)	1	38	3.1e-08	T	12-03-2018	IPR013103	Reverse transcriptase, RNA-dependent DNA polymerase		KEGG: 00230+2.7.7.7|KEGG: 00240+2.7.7.7
26897_24_3	8fd0718b75a08bdef82f6cdbfe10702c	50	Pfam	PF07727	Reverse transcriptase (RNA-dependent DNA polymerase)	1	49	2.9e-13	T	12-03-2018	IPR013103	Reverse transcriptase, RNA-dependent DNA polymerase		KEGG: 00230+2.7.7.7|KEGG: 00240+2.7.7.7
12540_12_2	55ee417763f011b9160a0e075308c852	50	Gene3D	G3DSA:3.90.226.10		2	47	0.00013	T	12-03-2018	IPR029045	ClpP/crotonase-like domain
13796_13_3	01813185cfe15f04c925bdac6d12bb1d	45	Gene3D	G3DSA:3.30.50.10		4	27	6.4e-05	T	12-03-2018	IPR013088	Zinc finger, NHR/GATA-type	GO:0006355|GO:0008270
21050_26_5	4263d209ec033e69c3efbb14355f9411	50	Pfam	PF07727	Reverse transcriptase (RNA-dependent DNA polymerase)	1	49	3.2e-12	T	12-03-2018	IPR013103	Reverse transcriptase, RNA-dependent DNA polymerase		KEGG: 00230+2.7.7.7|KEGG: 00240+2.7.7.7
1968_27_4	5699aa844b1848626dd7d575173aa0d4	50	Gene3D	G3DSA:3.40.30.10		1	49	9.2e-12	T	12-03-2018	IPR012336	Thioredoxin-like fold
1968_27_4	5699aa844b1848626dd7d575173aa0d4	50	Pfam	PF13905	Thioredoxin-like	1	49	6.1e-13	T	12-03-2018	IPR012336	Thioredoxin-like fold
27908_14_5	7a1d5c6e3d16f1c5f2ab8f9561393471	50	Pfam	PF07727	Reverse transcriptase (RNA-dependent DNA polymerase)	1	49	2.6e-14	T	12-03-2018	IPR013103	Reverse transcriptase, RNA-dependent DNA polymerase		KEGG: 00230+2.7.7.7|KEGG: 00240+2.7.7.7
18140_17_5	f4dcd95b387bb75af1de0778f3bc975a	50	Pfam	PF07727	Reverse transcriptase (RNA-dependent DNA polymerase)	1	49	3e-14	T	12-03-2018	IPR013103	Reverse transcriptase, RNA-dependent DNA polymerase		KEGG: 00230+2.7.7.7|KEGG: 00240+2.7.7.7
19643_13_5	788832ef21f78b1157aa9f5c3e506d7a	50	Pfam	PF07727	Reverse transcriptase (RNA-dependent DNA polymerase)	1	29	2.3e-05	T	12-03-2018	IPR013103	Reverse transcriptase, RNA-dependent DNA polymerase		KEGG: 00230+2.7.7.7|KEGG: 00240+2.7.7.7
12831_28_4	388f825db6b639655d9bc1e5a203aba8	50	Gene3D	G3DSA:3.20.20.80		1	50	5e-12	T	12-03-2018	IPR013781	Glycoside hydrolase, catalytic domain	GO:0005975
16771_21_1	1158b8551321ff22cef919970b4d85a2	50	Gene3D	G3DSA:3.30.420.10		2	49	8.7e-07	T	12-03-2018	IPR012337	Ribonuclease H-like domain	GO:0003676
17107_14_5	5f604996969cdf27162a3c48f9174463	50	Gene3D	G3DSA:3.30.420.10		3	49	4.8e-07	T	12-03-2018	IPR012337	Ribonuclease H-like domain	GO:0003676
14621_10_5	2591a7b22ec5fb15c2d356546629ad15	49	Pfam	PF07727	Reverse transcriptase (RNA-dependent DNA polymerase)	1	46	2.7e-14	T	12-03-2018	IPR013103	Reverse transcriptase, RNA-dependent DNA polymerase		KEGG: 00230+2.7.7.7|KEGG: 00240+2.7.7.7
5973_13_5	bcd7b2290587c68c488b489be024063c	50	Pfam	PF07727	Reverse transcriptase (RNA-dependent DNA polymerase)	1	49	2.3e-13	T	12-03-2018	IPR013103	Reverse transcriptase, RNA-dependent DNA polymerase		KEGG: 00230+2.7.7.7|KEGG: 00240+2.7.7.7
17619_17_2	7ebadbc9f7d62642a05183e128b77124	50	Gene3D	G3DSA:3.80.10.10		4	48	6.4e-10	T	12-03-2018	IPR032675	Leucine-rich repeat domain, L domain-like

## Sheet: Icavalcantei_Fst
Protein Accession (Contig ID)	Sequence MD5 digest	Sequence Length	Analysis	Signature Accession	Signature Description	Start location	Stop location	e-value	Status	Date	InterPro annotations - accession	InterPro annotations - description	GO annotations	Pathways annotations
6387_40_2	90d8c3846e077922057ea3e8c598937c	50	Pfam	PF00195	Chalcone and stilbene synthases, N-terminal domain	1	49	2.4e-17	T	12-03-2018	IPR001099	Chalcone/stilbene synthase, N-terminal
6387_40_2	90d8c3846e077922057ea3e8c598937c	50	Gene3D	G3DSA:3.40.47.10		4	49	3.5e-14	T	12-03-2018	IPR016039	Thiolase-like	GO:0003824|GO:0008152
15258_21_1	a1d26537f454a80ec75271764964ed12	50	Pfam	PF00107	Zinc-binding dehydrogenase	3	48	9.8e-09	T	12-03-2018	IPR013149	Alcohol dehydrogenase, C-terminal	GO:0055114
15258_21_1	a1d26537f454a80ec75271764964ed12	50	Gene3D	G3DSA:3.40.50.720		2	49	1.2e-10	T	12-03-2018	IPR016040	NAD(P)-binding domain
21434_63_2	faedb934356a21bd8b1da569c060db46	50	Pfam	PF13839	GDSL/SGNH-like Acyl-Esterase family found in Pmr5 and Cas1p	1	50	1.4e-18	T	12-03-2018	IPR026057	PC-Esterase
11954_26_5	39cfbc0f15e243cfd2b246c45096125f	49	Pfam	PF07727	Reverse transcriptase (RNA-dependent DNA polymerase)	1	45	2.3e-10	T	12-03-2018	IPR013103	Reverse transcriptase, RNA-dependent DNA polymerase		KEGG: 00230+2.7.7.7|KEGG: 00240+2.7.7.7
16127_27_6	f6bda883dfa77ed493f7584f4d75f7fe	50	Pfam	PF05970	PIF1-like helicase	10	49	4.7e-10	T	12-03-2018	IPR010285	DNA helicase Pif1-like	GO:0000723|GO:0003678|GO:0006281
31454_26_5	7a2af1a9dbae24ffcb61f975cfb00511	50	Pfam	PF07727	Reverse transcriptase (RNA-dependent DNA polymerase)	1	49	3e-13	T	12-03-2018	IPR013103	Reverse transcriptase, RNA-dependent DNA polymerase		KEGG: 00230+2.7.7.7|KEGG: 00240+2.7.7.7
10605_30_4	02593bd50ce0b3067987af6ec93b184e	49	Pfam	PF13961	Domain of unknown function (DUF4219)	8	33	7.6e-12	T	12-03-2018	IPR025314	Domain of unknown function DUF4219
1938_34_5	623a88c20965a9235ce540cc0cff37c7	48	Pfam	PF07727	Reverse transcriptase (RNA-dependent DNA polymerase)	1	38	3.1e-08	T	12-03-2018	IPR013103	Reverse transcriptase, RNA-dependent DNA polymerase		KEGG: 00230+2.7.7.7|KEGG: 00240+2.7.7.7
3210_104_5	eeb76396c77339b7845bc5288cfa6ba2	50	Pfam	PF05183	RNA dependent RNA polymerase	4	49	2.2e-14	T	12-03-2018	IPR007855	RNA-dependent RNA polymerase, eukaryotic-type	GO:0003968
20057_100_3	3919ff7081004d246fc4c8641e852c21	50	Pfam	PF07727	Reverse transcriptase (RNA-dependent DNA polymerase)	1	49	7e-12	T	12-03-2018	IPR013103	Reverse transcriptase, RNA-dependent DNA polymerase		KEGG: 00230+2.7.7.7|KEGG: 00240+2.7.7.7
17394_14_5	3e7e1b58700bdd64f0ccb1f20d5b809c	49	Pfam	PF07727	Reverse transcriptase (RNA-dependent DNA polymerase)	1	40	3.9e-11	T	12-03-2018	IPR013103	Reverse transcriptase, RNA-dependent DNA polymerase		KEGG: 00230+2.7.7.7|KEGG: 00240+2.7.7.7
283_10_5	568a487b7e48a274a7b2770830c92f9e	48	Pfam	PF07727	Reverse transcriptase (RNA-dependent DNA polymerase)	1	35	4.5e-07	T	12-03-2018	IPR013103	Reverse transcriptase, RNA-dependent DNA polymerase		KEGG: 00230+2.7.7.7|KEGG: 00240+2.7.7.7
21018_11_5	bf7bb0e25b991bf5093b31cc326c3cc5	47	Pfam	PF03000	NPH3 family	1	25	2.9e-06	T	12-03-2018	IPR027356	NPH3 domain
12900_37_2	6fe8d042a7e644a930725ee0506f8a4f	44	Gene3D	G3DSA:2.40.10.220		8	42	0.00059	T	12-03-2018
15725_12_2	73fe40a2c270876fb6fcb422a3158f06	49	Gene3D	G3DSA:3.40.50.790		3	48	4.8e-17	T	12-03-2018	IPR016095	Ribosomal protein L1, 3-layer alpha/beta-sandwich
15725_12_2	73fe40a2c270876fb6fcb422a3158f06	49	Pfam	PF00687	Ribosomal protein L1p/L10e family	9	48	1.5e-06	T	12-03-2018	IPR028364	Ribosomal protein L1/ribosomal biogenesis protein
24895_28_2	51a45d07ba42adb604bf49a0516e59af	50	Gene3D	G3DSA:1.20.140.40		4	50	3.2e-06	T	12-03-2018	IPR006501	Pectinesterase inhibitor domain	GO:0004857	KEGG: 00040+3.1.1.11|MetaCyc: PWY-1081|MetaCyc: PWY-7246|MetaCyc: PWY-7248
27516_32_5	c19fd0d2b93cfe6f9f045accf84b3726	50	Pfam	PF07727	Reverse transcriptase (RNA-dependent DNA polymerase)	1	49	1.7e-14	T	12-03-2018	IPR013103	Reverse transcriptase, RNA-dependent DNA polymerase		KEGG: 00230+2.7.7.7|KEGG: 00240+2.7.7.7

## Sheet: All
Method	Protein Accession (Contig ID)	Sequence MD5 digest	Sequence Length	Analysis	Signature Accession	Signature Description	Start location	Stop location	e-value	Status	Date	InterPro annotations - accession	InterPro annotations - description
Temp	20057_100_3	3919ff7081004d246fc4c8641e852c21	50	Pfam	PF07727	Reverse transcriptase (RNA-dependent DNA polymerase)	1	49	7e-12	T	12-03-2018	IPR013103	Reverse transcriptase, RNA-dependent DNA polymerase
Temp	4199_58_2	8d53211e4106fbfeb7f7bdbc52798a94	50	Gene3D	G3DSA:2.60.110.10		1	47	1e-11	T	12-03-2018	IPR001938	Thaumatin
Temp	4199_58_2	8d53211e4106fbfeb7f7bdbc52798a94	50	Pfam	PF00314	Thaumatin family	2	47	3.9e-10	T	12-03-2018	IPR001938	Thaumatin
Temp	7403_49_2	3c9ec3dc926c6a0a61b24974d2aeb09e	50	Gene3D	G3DSA:3.30.420.10		3	35	0.00039	T	12-03-2018	IPR012337	Ribonuclease H-like domain
Temp	18849_63_5	53a95d71c5c6188e8e1b5cad52687344	50	Pfam	PF08284	Retroviral aspartyl protease	2	35	3.5e-08	T	12-03-2018	IPR013242	Retroviral aspartyl protease
Temp	11471_15_2	b14e886131e49cf1b00eab17fc1096b4	50	Gene3D	G3DSA:3.80.10.10		4	49	4.4e-07	T	12-03-2018	IPR032675	Leucine-rich repeat domain, L domain-like
Temp	15692_38_3	ea8d44a2e0e0f1ab4ce973883e6bf4ca	50	Pfam	PF07714	Protein tyrosine kinase	3	49	5.5e-09	T	12-03-2018	IPR001245	Serine-threonine/tyrosine-protein kinase catalytic domain
Temp	17867_28_1	ceddd6d968f07a6e07b2e73e70f6d414	49	Pfam	PF14223	gag-polypeptide of LTR copia-type	1	49	1.3e-06	T	12-03-2018
Temp	12602_10_5	e12c1d0c3422cebd04b3f83f06735d52	49	Gene3D	G3DSA:3.30.420.10		4	48	3.6e-06	T	12-03-2018	IPR012337	Ribonuclease H-like domain
Temp	9663_10_1	8343e828e8eb01e1a43c27e9bd6b9139	50	Gene3D	G3DSA:3.30.420.10		1	46	7.5e-10	T	12-03-2018	IPR012337	Ribonuclease H-like domain
Temp	9663_10_1	8343e828e8eb01e1a43c27e9bd6b9139	50	Pfam	PF00665	Integrase core domain	1	45	2.8e-09	T	12-03-2018	IPR001584	Integrase, catalytic core
Temp	20331_20_5	c508bba88c3bc740ad574a1f3f4fadfb	49	Pfam	PF07727	Reverse transcriptase (RNA-dependent DNA polymerase)	1	48	2.4e-10	T	12-03-2018	IPR013103	Reverse transcriptase, RNA-dependent DNA polymerase
Temp	25656_14_6	78bd84b61ac2f462b84bce2a796214f7	47	Pfam	PF07727	Reverse transcriptase (RNA-dependent DNA polymerase)	8	46	3.4e-08	T	12-03-2018	IPR013103	Reverse transcriptase, RNA-dependent DNA polymerase
Prec_WaQ	15692_38_3	ea8d44a2e0e0f1ab4ce973883e6bf4ca	50	Pfam	PF07714	Protein tyrosine kinase	3	49	5.5e-09	T	12-03-2018	IPR001245	Serine-threonine/tyrosine-protein kinase catalytic domain
Prec_WaQ	17107_14_5	5f604996969cdf27162a3c48f9174463	50	Gene3D	G3DSA:3.30.420.10		3	49	4.8e-07	T	12-03-2018	IPR012337	Ribonuclease H-like domain
Prec_WaQ	12276_19_6	d0a0e735d5c24fe06be8fa55915e5aff	50	Pfam	PF03547	Membrane transport protein	2	49	5.2e-08	T	12-03-2018	IPR004776	Membrane transport protein
Prec_WaQ	18052_15_5	85fffebceb50f32b7fbc22160e42c9dd	50	Gene3D	G3DSA:1.10.10.10		3	37	0.00014	T	12-03-2018	IPR011991	Winged helix-turn-helix DNA-binding domain
Prec_WaQ	14621_10_5	2591a7b22ec5fb15c2d356546629ad15	49	Pfam	PF07727	Reverse transcriptase (RNA-dependent DNA polymerase)	1	46	2.7e-14	T	12-03-2018	IPR013103	Reverse transcriptase, RNA-dependent DNA polymerase
Prec_WaQ	16897_47_2	f51a7811b7e3ecfff15f0e2f3ebaedb3	50	Pfam	PF00098	Zinc knuckle	18	35	6.2e-08	T	12-03-2018	IPR001878	Zinc finger, CCHC-type
Prec_WaQ	16897_47_2	f51a7811b7e3ecfff15f0e2f3ebaedb3	50	Gene3D	G3DSA:4.10.60.10		14	45	1e-07	T	12-03-2018	IPR001878	Zinc finger, CCHC-type
Prec_WaQ	14206_88_2	e46332dc29e64d67645aec6a61284e0a	50	Pfam	PF13943	WPP domain	5	35	6.3e-08	T	12-03-2018	IPR025265	WPP domain
Prec_WaQ	16025_25_5	cbbf7e335f0334f44d3f28375bd86424	50	Pfam	PF04720	PDDEXK-like family of unknown function	1	48	2.4e-17	T	12-03-2018	IPR006502	Protein of unknown function PDDEXK-like
Prec_WaQ	9805_10_6	05d55abf086a42ee7fe035d87e6b5df9	50	Gene3D	G3DSA:3.30.479.20		1	48	1.3e-17	T	12-03-2018	IPR014039	Translation elongation factor EFTs/EF1B, dimerisation
Prec_WaQ	9805_10_6	05d55abf086a42ee7fe035d87e6b5df9	50	Pfam	PF00889	Elongation factor TS	16	46	2.5e-09	T	12-03-2018	IPR014039	Translation elongation factor EFTs/EF1B, dimerisation
Prec_WaQ	917_19_1	469e0864600e9f1108649688f7ca3df6	50	Gene3D	G3DSA:4.10.60.10		9	50	0.0005	T	12-03-2018	IPR001878	Zinc finger, CCHC-type
Prec_WaQ	917_19_1	469e0864600e9f1108649688f7ca3df6	50	Pfam	PF00098	Zinc knuckle	35	50	0.00021	T	12-03-2018	IPR001878	Zinc finger, CCHC-type
Prec_WaQ	18140_17_5	f4dcd95b387bb75af1de0778f3bc975a	50	Pfam	PF07727	Reverse transcriptase (RNA-dependent DNA polymerase)	1	49	3e-14	T	12-03-2018	IPR013103	Reverse transcriptase, RNA-dependent DNA polymerase
Prec_WaQ	24303_41_3	c23697f7765831329335ea11b31dc39e	50	Pfam	PF00665	Integrase core domain	1	44	1.1e-08	T	12-03-2018	IPR001584	Integrase, catalytic core
Prec_WaQ	24303_41_3	c23697f7765831329335ea11b31dc39e	50	Gene3D	G3DSA:3.30.420.10		1	48	2e-10	T	12-03-2018	IPR012337	Ribonuclease H-like domain
Prec_WaQ	352_14_4	9dd8128f6166192ddf6e9da1c75d7627	50	Gene3D	G3DSA:3.20.20.300		3	48	1.8e-08	T	12-03-2018	IPR001764	Glycoside hydrolase, family 3, N-terminal
Prec_WaQ	1216_17_1	e4f0a271b13bfbc2520c3a2934fcb6f4	50	Pfam	PF07727	Reverse transcriptase (RNA-dependent DNA polymerase)	1	49	3.4e-11	T	12-03-2018	IPR013103	Reverse transcriptase, RNA-dependent DNA polymerase
Prec_WaQ	16771_21_1	1158b8551321ff22cef919970b4d85a2	50	Gene3D	G3DSA:3.30.420.10		2	49	8.7e-07	T	12-03-2018	IPR012337	Ribonuclease H-like domain
Prec_WaQ	5675_54_5	4dfa97b2280b0972bb575363f7ab1d2a	50	Pfam	PF00665	Integrase core domain	3	49	2.7e-07	T	12-03-2018	IPR001584	Integrase, catalytic core
Prec_WaQ	5675_54_5	4dfa97b2280b0972bb575363f7ab1d2a	50	Gene3D	G3DSA:3.30.420.10		6	49	9.2e-07	T	12-03-2018	IPR012337	Ribonuclease H-like domain
Prec_WaQ	24337_25_1	f71bc5b1e39deb3f410e8a89c9b25a6a	49	Gene3D	G3DSA:3.40.50.300		1	45	8.5e-18	T	12-03-2018	IPR027417	P-loop containing nucleoside triphosphate hydrolase
Prec_WaQ	23717_28_5	f27f03eab9bc9f72c1ad29ccc1e2dbd4	50	Pfam	PF07714	Protein tyrosine kinase	2	47	9.3e-07	T	12-03-2018	IPR001245	Serine-threonine/tyrosine-protein kinase catalytic domain
Prec_WaQ	12485_22_5	565a2ed8301ddb3b948cf929a4b71341	50	Gene3D	G3DSA:3.30.420.10		3	49	3.6e-09	T	12-03-2018	IPR012337	Ribonuclease H-like domain
Prec_WaQ	11183_12_5	50d4b3a41d44f0955b92c9d6da0cf4c4	50	Pfam	PF07727	Reverse transcriptase (RNA-dependent DNA polymerase)	1	49	2.1e-15	T	12-03-2018	IPR013103	Reverse transcriptase, RNA-dependent DNA polymerase
Prec_WaQ	17828_20_1	dfc94670268a8f7524acd3da74fa7c10	50	Gene3D	G3DSA:4.10.60.10		8	50	1.8e-05	T	12-03-2018	IPR001878	Zinc finger, CCHC-type
Prec_WaQ	7655_12_1	7dcf10e85a31d5532f63c432b3ff3a4e	50	Pfam	PF07727	Reverse transcriptase (RNA-dependent DNA polymerase)	1	49	9.5e-20	T	12-03-2018	IPR013103	Reverse transcriptase, RNA-dependent DNA polymerase
Prec_WeQ	14353_30_1	25ecce798ec2340bf1022e796761f1ea	50	Gene3D	G3DSA:3.30.420.10		1	46	6e-07	T	12-03-2018	IPR012337	Ribonuclease H-like domain
Prec_WeQ	14353_30_1	25ecce798ec2340bf1022e796761f1ea	50	Pfam	PF00665	Integrase core domain	2	46	2.1e-07	T	12-03-2018	IPR001584	Integrase, catalytic core
Prec_WeQ	22756_25_3	c0ef3c311a7ad9ca8b808b346416bd83	50	Pfam	PF13966	zinc-binding in reverse transcriptase	1	49	9.9e-10	T	12-03-2018	IPR026960	Reverse transcriptase zinc-binding domain
Prec_WeQ	26044_27_5	022ff5f2a5c7c94de076031b9e17d8fc	49	Gene3D	G3DSA:3.30.420.10		6	48	2.7e-05	T	12-03-2018	IPR012337	Ribonuclease H-like domain
Prec_WeQ	14248_52_1	2661ecbe8817e636fdcddee33db95e37	50	Pfam	PF07727	Reverse transcriptase (RNA-dependent DNA polymerase)	2	48	5.1e-10	T	12-03-2018	IPR013103	Reverse transcriptase, RNA-dependent DNA polymerase
Prec_WeQ	9107_51_5	09684ab17641b0bf52529cacef2c2620	48	Pfam	PF07727	Reverse transcriptase (RNA-dependent DNA polymerase)	1	31	1.6e-08	T	12-03-2018	IPR013103	Reverse transcriptase, RNA-dependent DNA polymerase
Prec_WeQ	741_19_5	12e0f306a37cddfa6ca3908a25936615	50	Pfam	PF07727	Reverse transcriptase (RNA-dependent DNA polymerase)	1	49	4.9e-14	T	12-03-2018	IPR013103	Reverse transcriptase, RNA-dependent DNA polymerase
Prec_WeQ	8677_11_3	98db66412c934ff1083985eef0d7f4fd	50	Pfam	PF03732	Retrotransposon gag protein	4	38	2.3e-05	T	12-03-2018	IPR005162	Retrotransposon gag domain
Prec_WeQ	21324_15_5	07ab50e885047d27d384cf5ed4d18a53	50	Gene3D	G3DSA:4.10.60.10		23	48	1.3e-06	T	12-03-2018	IPR001878	Zinc finger, CCHC-type
Prec_WeQ	12276_19_6	d0a0e735d5c24fe06be8fa55915e5aff	50	Pfam	PF03547	Membrane transport protein	2	49	5.2e-08	T	12-03-2018	IPR004776	Membrane transport protein
Prec_WeQ	3453_21_3	59cff196ec9abb9a61d79226251806e1	50	Pfam	PF00931	NB-ARC domain	2	49	2.8e-13	T	12-03-2018	IPR002182	NB-ARC
Prec_WeQ	8178_40_3	72e9bc52abda7e91a29368755eb454c8	50	Pfam	PF14577	Sieve element occlusion C-terminus	1	48	1.2e-06	T	12-03-2018	IPR027944	Sieve element occlusion, C-terminal
Prec_WeQ	27052_13_4	e3250211111fbdced7e42cdbdd903775	49	Pfam	PF07727	Reverse transcriptase (RNA-dependent DNA polymerase)	17	47	2e-06	T	12-03-2018	IPR013103	Reverse transcriptase, RNA-dependent DNA polymerase
Prec_WeQ	12210_12_6	8622ebd3f2f3b381dd5c8130a6d685e2	46	Gene3D	G3DSA:3.40.30.10		18	45	8.2e-06	T	12-03-2018	IPR012336	Thioredoxin-like fold
Prec_WeQ	29195_13_4	9840729d452f05408c12244c9a42d081	49	Pfam	PF03101	FAR1 DNA-binding domain	3	48	8.1e-05	T	12-03-2018	IPR004330	FAR1 DNA binding domain
Prec_WeQ	26623_20_5	c2749b23db209f2f2deb03a72ae2c9b8	50	Pfam	PF07727	Reverse transcriptase (RNA-dependent DNA polymerase)	1	49	1.3e-10	T	12-03-2018	IPR013103	Reverse transcriptase, RNA-dependent DNA polymerase
Prec_WeQ	16791_16_1	21cd0af9fe8fd9421579c8d2d54fdf89	50	Pfam	PF14111	Domain of unknown function (DUF4283)	1	50	1.5e-11	T	12-03-2018	IPR025558	Domain of unknown function DUF4283
Prec_WeQ	15422_27_1	a37268d9bac77f5cdb8b5aeba4c1608b	50	Gene3D	G3DSA:4.10.60.10		2	16	4.7e-05	T	12-03-2018	IPR001878	Zinc finger, CCHC-type
Prec_WeQ	15422_27_1	a37268d9bac77f5cdb8b5aeba4c1608b	50	Pfam	PF00098	Zinc knuckle	2	14	5.1e-05	T	12-03-2018	IPR001878	Zinc finger, CCHC-type
Prec_WeQ	368_12_2	821c8ed4b18810bf1445584aacae15fa	50	Gene3D	G3DSA:3.20.20.80		5	49	9e-07	T	12-03-2018	IPR013781	Glycoside hydrolase, catalytic domain
Prec_WeQ	20056_10_2	2edc81d2dd64936107d1fde5ede1405d	50	Gene3D	G3DSA:3.30.40.10		16	48	4.4e-13	T	12-03-2018	IPR013083	Zinc finger, RING/FYVE/PHD-type
Prec_WeQ	20056_10_2	2edc81d2dd64936107d1fde5ede1405d	50	Pfam	PF17123	RING-like zinc finger	18	47	6.5e-12	T	12-03-2018	IPR001841	Zinc finger, RING-type
Prec_WeQ	917_19_1	469e0864600e9f1108649688f7ca3df6	50	Pfam	PF00098	Zinc knuckle	35	50	0.00021	T	12-03-2018	IPR001878	Zinc finger, CCHC-type
Prec_WeQ	917_19_1	469e0864600e9f1108649688f7ca3df6	50	Gene3D	G3DSA:4.10.60.10		9	50	0.0005	T	12-03-2018	IPR001878	Zinc finger, CCHC-type
Prec_WeQ	5331_15_5	524f9996d6a467df7a514b20ac6ab31d	50	Pfam	PF07727	Reverse transcriptase (RNA-dependent DNA polymerase)	1	49	1.2e-10	T	12-03-2018	IPR013103	Reverse transcriptase, RNA-dependent DNA polymerase
Prec_WeQ	20057_100_3	3919ff7081004d246fc4c8641e852c21	50	Pfam	PF07727	Reverse transcriptase (RNA-dependent DNA polymerase)	1	49	7e-12	T	12-03-2018	IPR013103	Reverse transcriptase, RNA-dependent DNA polymerase
Prec_WeQ	27925_26_1	72666f68aa284ea9e9d199acc859a656	49	Pfam	PF14111	Domain of unknown function (DUF4283)	1	49	9.1e-08	T	12-03-2018	IPR025558	Domain of unknown function DUF4283
Prec_WeQ	1938_34_5	623a88c20965a9235ce540cc0cff37c7	48	Pfam	PF07727	Reverse transcriptase (RNA-dependent DNA polymerase)	1	38	3.1e-08	T	12-03-2018	IPR013103	Reverse transcriptase, RNA-dependent DNA polymerase
Prec_WeQ	26897_24_3	8fd0718b75a08bdef82f6cdbfe10702c	50	Pfam	PF07727	Reverse transcriptase (RNA-dependent DNA polymerase)	1	49	2.9e-13	T	12-03-2018	IPR013103	Reverse transcriptase, RNA-dependent DNA polymerase
Prec_WeQ	12540_12_2	55ee417763f011b9160a0e075308c852	50	Gene3D	G3DSA:3.90.226.10		2	47	0.00013	T	12-03-2018	IPR029045	ClpP/crotonase-like domain
Prec_WeQ	13796_13_3	01813185cfe15f04c925bdac6d12bb1d	45	Gene3D	G3DSA:3.30.50.10		4	27	6.4e-05	T	12-03-2018	IPR013088	Zinc finger, NHR/GATA-type
Prec_WeQ	21050_26_5	4263d209ec033e69c3efbb14355f9411	50	Pfam	PF07727	Reverse transcriptase (RNA-dependent DNA polymerase)	1	49	3.2e-12	T	12-03-2018	IPR013103	Reverse transcriptase, RNA-dependent DNA polymerase
Prec_WeQ	1968_27_4	5699aa844b1848626dd7d575173aa0d4	50	Gene3D	G3DSA:3.40.30.10		1	49	9.2e-12	T	12-03-2018	IPR012336	Thioredoxin-like fold
Prec_WeQ	1968_27_4	5699aa844b1848626dd7d575173aa0d4	50	Pfam	PF13905	Thioredoxin-like	1	49	6.1e-13	T	12-03-2018	IPR012336	Thioredoxin-like fold
Prec_WeQ	27908_14_5	7a1d5c6e3d16f1c5f2ab8f9561393471	50	Pfam	PF07727	Reverse transcriptase (RNA-dependent DNA polymerase)	1	49	2.6e-14	T	12-03-2018	IPR013103	Reverse transcriptase, RNA-dependent DNA polymerase
Prec_WeQ	18140_17_5	f4dcd95b387bb75af1de0778f3bc975a	50	Pfam	PF07727	Reverse transcriptase (RNA-dependent DNA polymerase)	1	49	3e-14	T	12-03-2018	IPR013103	Reverse transcriptase, RNA-dependent DNA polymerase
Prec_WeQ	19643_13_5	788832ef21f78b1157aa9f5c3e506d7a	50	Pfam	PF07727	Reverse transcriptase (RNA-dependent DNA polymerase)	1	29	2.3e-05	T	12-03-2018	IPR013103	Reverse transcriptase, RNA-dependent DNA polymerase
Prec_WeQ	12831_28_4	388f825db6b639655d9bc1e5a203aba8	50	Gene3D	G3DSA:3.20.20.80		1	50	5e-12	T	12-03-2018	IPR013781	Glycoside hydrolase, catalytic domain
Prec_WeQ	16771_21_1	1158b8551321ff22cef919970b4d85a2	50	Gene3D	G3DSA:3.30.420.10		2	49	8.7e-07	T	12-03-2018	IPR012337	Ribonuclease H-like domain
Prec_WeQ	17107_14_5	5f604996969cdf27162a3c48f9174463	50	Gene3D	G3DSA:3.30.420.10		3	49	4.8e-07	T	12-03-2018	IPR012337	Ribonuclease H-like domain
Prec_WeQ	14621_10_5	2591a7b22ec5fb15c2d356546629ad15	49	Pfam	PF07727	Reverse transcriptase (RNA-dependent DNA polymerase)	1	46	2.7e-14	T	12-03-2018	IPR013103	Reverse transcriptase, RNA-dependent DNA polymerase
Prec_WeQ	5973_13_5	bcd7b2290587c68c488b489be024063c	50	Pfam	PF07727	Reverse transcriptase (RNA-dependent DNA polymerase)	1	49	2.3e-13	T	12-03-2018	IPR013103	Reverse transcriptase, RNA-dependent DNA polymerase
Prec_WeQ	17619_17_2	7ebadbc9f7d62642a05183e128b77124	50	Gene3D	G3DSA:3.80.10.10		4	48	6.4e-10	T	12-03-2018	IPR032675	Leucine-rich repeat domain, L domain-like
Fst	6387_40_2	90d8c3846e077922057ea3e8c598937c	50	Pfam	PF00195	Chalcone and stilbene synthases, N-terminal domain	1	49	2.4e-17	T	12-03-2018	IPR001099	Chalcone/stilbene synthase, N-terminal
Fst	6387_40_2	90d8c3846e077922057ea3e8c598937c	50	Gene3D	G3DSA:3.40.47.10		4	49	3.5e-14	T	12-03-2018	IPR016039	Thiolase-like
Fst	15258_21_1	a1d26537f454a80ec75271764964ed12	50	Pfam	PF00107	Zinc-binding dehydrogenase	3	48	9.8e-09	T	12-03-2018	IPR013149	Alcohol dehydrogenase, C-terminal
Fst	15258_21_1	a1d26537f454a80ec75271764964ed12	50	Gene3D	G3DSA:3.40.50.720		2	49	1.2e-10	T	12-03-2018	IPR016040	NAD(P)-binding domain
Fst	21434_63_2	faedb934356a21bd8b1da569c060db46	50	Pfam	PF13839	GDSL/SGNH-like Acyl-Esterase family found in Pmr5 and Cas1p	1	50	1.4e-18	T	12-03-2018	IPR026057	PC-Esterase
Fst	11954_26_5	39cfbc0f15e243cfd2b246c45096125f	49	Pfam	PF07727	Reverse transcriptase (RNA-dependent DNA polymerase)	1	45	2.3e-10	T	12-03-2018	IPR013103	Reverse transcriptase, RNA-dependent DNA polymerase
Fst	16127_27_6	f6bda883dfa77ed493f7584f4d75f7fe	50	Pfam	PF05970	PIF1-like helicase	10	49	4.7e-10	T	12-03-2018	IPR010285	DNA helicase Pif1-like
Fst	31454_26_5	7a2af1a9dbae24ffcb61f975cfb00511	50	Pfam	PF07727	Reverse transcriptase (RNA-dependent DNA polymerase)	1	49	3e-13	T	12-03-2018	IPR013103	Reverse transcriptase, RNA-dependent DNA polymerase
Fst	10605_30_4	02593bd50ce0b3067987af6ec93b184e	49	Pfam	PF13961	Domain of unknown function (DUF4219)	8	33	7.6e-12	T	12-03-2018	IPR025314	Domain of unknown function DUF4219
Fst	1938_34_5	623a88c20965a9235ce540cc0cff37c7	48	Pfam	PF07727	Reverse transcriptase (RNA-dependent DNA polymerase)	1	38	3.1e-08	T	12-03-2018	IPR013103	Reverse transcriptase, RNA-dependent DNA polymerase
Fst	3210_104_5	eeb76396c77339b7845bc5288cfa6ba2	50	Pfam	PF05183	RNA dependent RNA polymerase	4	49	2.2e-14	T	12-03-2018	IPR007855	RNA-dependent RNA polymerase, eukaryotic-type
Fst	20057_100_3	3919ff7081004d246fc4c8641e852c21	50	Pfam	PF07727	Reverse transcriptase (RNA-dependent DNA polymerase)	1	49	7e-12	T	12-03-2018	IPR013103	Reverse transcriptase, RNA-dependent DNA polymerase
Fst	17394_14_5	3e7e1b58700bdd64f0ccb1f20d5b809c	49	Pfam	PF07727	Reverse transcriptase (RNA-dependent DNA polymerase)	1	40	3.9e-11	T	12-03-2018	IPR013103	Reverse transcriptase, RNA-dependent DNA polymerase
Fst	283_10_5	568a487b7e48a274a7b2770830c92f9e	48	Pfam	PF07727	Reverse transcriptase (RNA-dependent DNA polymerase)	1	35	4.5e-07	T	12-03-2018	IPR013103	Reverse transcriptase, RNA-dependent DNA polymerase
Fst	21018_11_5	bf7bb0e25b991bf5093b31cc326c3cc5	47	Pfam	PF03000	NPH3 family	1	25	2.9e-06	T	12-03-2018	IPR027356	NPH3 domain
Fst	12900_37_2	6fe8d042a7e644a930725ee0506f8a4f	44	Gene3D	G3DSA:2.40.10.220		8	42	0.00059	T	12-03-2018
Fst	15725_12_2	73fe40a2c270876fb6fcb422a3158f06	49	Gene3D	G3DSA:3.40.50.790		3	48	4.8e-17	T	12-03-2018	IPR016095	Ribosomal protein L1, 3-layer alpha/beta-sandwich
Fst	15725_12_2	73fe40a2c270876fb6fcb422a3158f06	49	Pfam	PF00687	Ribosomal protein L1p/L10e family	9	48	1.5e-06	T	12-03-2018	IPR028364	Ribosomal protein L1/ribosomal biogenesis protein
Fst	24895_28_2	51a45d07ba42adb604bf49a0516e59af	50	Gene3D	G3DSA:1.20.140.40		4	50	3.2e-06	T	12-03-2018	IPR006501	Pectinesterase inhibitor domain
Fst	27516_32_5	c19fd0d2b93cfe6f9f045accf84b3726	50	Pfam	PF07727	Reverse transcriptase (RNA-dependent DNA polymerase)	1	49	1.7e-14	T	12-03-2018	IPR013103	Reverse transcriptase, RNA-dependent DNA polymerase
