# Supplementary material for: Landscape Genomic Conservation Assessment of a Narrow-Endemic and a Widespread Morning Glory From Amazonian Savannas
Source: Front Plant Sci. 2018 May 7;9:532. doi: 10.3389/fpls.2018.00532 (PMC5949356; doi:10.3389/fpls.2018.00532)
Supplement: Supplementary file 19 [file Data_Sheet_5.XLSX]

## Sheet: Imaurandioides_Temperature
Protein Accession (Contig ID)	Sequence MD5 digest	Sequence Length	Analysis	Signature Accession	Signature Description	Start location	Stop location	e-value	Status	Date	InterPro annotations - accession	InterPro annotations - description	GO annotations	Pathways annotations
14317_12_5	b15afccc989133198300638d8ab5295d	50	Pfam	PF00385	Chromo (CHRromatin Organisation MOdifier) domain	15	49	5.2e-09	T	12-03-2018	IPR023780	Chromo domain
6723_41_5	62a764659d09603542c8e8769ea1ebda	48	Pfam	PF07727	Reverse transcriptase (RNA-dependent DNA polymerase)	1	45	7.2e-11	T	12-03-2018	IPR013103	Reverse transcriptase, RNA-dependent DNA polymerase		KEGG: 00230+2.7.7.7|KEGG: 00240+2.7.7.7
20620_57_6	e7b04c4cb1d65885ba367dd1b3f50385	50	Pfam	PF03732	Retrotransposon gag protein	2	43	4.8e-05	T	12-03-2018	IPR005162	Retrotransposon gag domain
5935_39_5	355ad4d62ffb12c6165ac39cd6292285	50	Pfam	PF04434	SWIM zinc finger	3	25	8.7e-06	T	12-03-2018	IPR007527	Zinc finger, SWIM-type	GO:0008270
12222_40_2	cf5c8340a5af5cfd24fdf0fe0ce95c94	49	Pfam	PF00862	Sucrose synthase	28	49	2.6e-05	T	12-03-2018	IPR000368	Sucrose synthase	GO:0005985|GO:0016157
3369_18_2	18286d4c34162c0ebc260a06f1e8ee92	50	Gene3D	G3DSA:3.40.50.720		2	48	5.8e-07	T	12-03-2018	IPR016040	NAD(P)-binding domain
3369_18_2	18286d4c34162c0ebc260a06f1e8ee92	50	Pfam	PF02719	Polysaccharide biosynthesis protein	3	48	2.9e-05	T	12-03-2018	IPR003869	Polysaccharide biosynthesis protein, CapD-like domain
4635_44_2	2fc437c0dbe2b1e04b745f8362bdecfa	50	Pfam	PF00224	Pyruvate kinase, barrel domain	2	49	7e-15	T	12-03-2018	IPR015793	Pyruvate kinase, barrel	GO:0000287|GO:0004743|GO:0006096|GO:0030955	KEGG: 00010+2.7.1.40|KEGG: 00230+2.7.1.40|KEGG: 00620+2.7.1.40|MetaCyc: PWY-1042|MetaCyc: PWY-2221|MetaCyc: PWY-5484|MetaCyc: PWY-5723|MetaCyc: PWY-6142|MetaCyc: PWY-6886|MetaCyc: PWY-6901|MetaCyc: PWY-7003|MetaCyc: PWY-7218|MetaCyc: PWY-7383|Reactome: R-HSA-70171
4635_44_2	2fc437c0dbe2b1e04b745f8362bdecfa	50	Gene3D	G3DSA:3.20.20.60		5	49	6.8e-14	T	12-03-2018	IPR015813	Pyruvate/Phosphoenolpyruvate kinase-like domain	GO:0003824
4688_64_2	4fce909fd07eecf3c50d7b36794c30cf	50	Pfam	PF03552	Cellulose synthase	1	48	2.6e-24	T	12-03-2018	IPR005150	Cellulose synthase	GO:0016020|GO:0016760|GO:0030244
18873_11_6	abbef1cef5c00b3cb6f70d65decf2aea	50	Pfam	PF00098	Zinc knuckle	35	50	2.7e-05	T	12-03-2018	IPR001878	Zinc finger, CCHC-type	GO:0003676|GO:0008270
9324_29_1	b73a1555562e79d09246e794fedc8903	50	Gene3D	G3DSA:2.40.270.10		1	48	4.6e-17	T	12-03-2018	IPR007120	DNA-directed RNA polymerase, subunit 2, domain 6	GO:0003677|GO:0003899|GO:0006351	KEGG: 00230+2.7.7.6|KEGG: 00240+2.7.7.6
9324_29_1	b73a1555562e79d09246e794fedc8903	50	Pfam	PF00562	RNA polymerase Rpb2, domain 6	1	49	5.7e-17	T	12-03-2018	IPR007120	DNA-directed RNA polymerase, subunit 2, domain 6	GO:0003677|GO:0003899|GO:0006351	KEGG: 00230+2.7.7.6|KEGG: 00240+2.7.7.6
18412_57_2	d58a82273f530b0ac5841b8d1775995c	50	Gene3D	G3DSA:3.40.33.10		4	50	3e-11	T	12-03-2018	IPR014044	CAP domain
14305_10_5	b6e8f26ec530d44bd372013870712cd5	50	Gene3D	G3DSA:1.20.5.30		8	35	0.00058	T	12-03-2018	IPR019466	Matrilin, coiled-coil trimerisation domain
8741_18_2	7e6b864606638524c1450e14a4f7a620	50	Gene3D	G3DSA:1.10.10.10		1	49	2.5e-19	T	12-03-2018	IPR011991	Winged helix-turn-helix DNA-binding domain
8741_18_2	7e6b864606638524c1450e14a4f7a620	50	Pfam	PF00447	HSF-type DNA-binding	1	49	2.5e-14	T	12-03-2018	IPR000232	Heat shock factor (HSF)-type, DNA-binding	GO:0003700|GO:0005634|GO:0006355|GO:0043565
4584_25_2	d545578aaf3f00d53ab42fa28d387657	50	Gene3D	G3DSA:3.90.226.10		1	50	5.2e-07	T	12-03-2018	IPR029045	ClpP/crotonase-like domain
14148_12_2	991a8707a0d666caa12e50cb03e9a762	49	Pfam	PF00385	Chromo (CHRromatin Organisation MOdifier) domain	14	46	5e-06	T	12-03-2018	IPR023780	Chromo domain
21832_53_2	d3cd244b37a8f1b5791423d18de7496b	50	Pfam	PF01151	GNS1/SUR4 family	1	49	6e-13	T	12-03-2018	IPR002076	ELO family	GO:0016021	KEGG: 00062+2.3.1.199|KEGG: 00650+2.3.1.19|MetaCyc: PWY-5080|MetaCyc: PWY-5972|MetaCyc: PWY-6433|MetaCyc: PWY-6598|MetaCyc: PWY-7036|MetaCyc: PWY-7601|MetaCyc: PWY-7602|MetaCyc: PWY-7619|MetaCyc: PWY-7724|MetaCyc: PWY-7725|Reactome: R-HSA-75876
5862_12_2	3616cb1b44fd35df46097befa09f25e7	49	Gene3D	G3DSA:1.25.40.10		12	49	0.00012	T	12-03-2018	IPR011990	Tetratricopeptide-like helical domain	GO:0005515
797_86_6	3d5c22561896a2ac6419b6f0073ec2fa	50	Pfam	PF13976	GAG-pre-integrase domain	3	49	4.7e-12	T	12-03-2018	IPR025724	GAG-pre-integrase domain		KEGG: 00230+2.7.7.7|KEGG: 00240+2.7.7.7
12279_37_6	0eac670706bd3e53488ea6fc1cd5df26	50	Gene3D	G3DSA:3.40.50.300		2	49	3.9e-17	T	12-03-2018	IPR027417	P-loop containing nucleoside triphosphate hydrolase
12279_37_6	0eac670706bd3e53488ea6fc1cd5df26	50	Pfam	PF00071	Ras family	9	49	1.8e-12	T	12-03-2018	IPR001806	Small GTPase superfamily	GO:0005525|GO:0007264
12279_37_6	0eac670706bd3e53488ea6fc1cd5df26	50	PRINTS	PR00449	Transforming protein P21 ras signature	31	47	1.5e-13	T	12-03-2018
12279_37_6	0eac670706bd3e53488ea6fc1cd5df26	50	PRINTS	PR00449	Transforming protein P21 ras signature	8	29	1.5e-13	T	12-03-2018
20941_18_5	50c5c128ec27730b1a72188ed8de3e9c	50	Gene3D	G3DSA:3.30.420.10		3	49	1.7e-10	T	12-03-2018	IPR012337	Ribonuclease H-like domain	GO:0003676
12027_49_6	4ea26f79b41f0a2586f839c878de8f3b	48	Gene3D	G3DSA:3.30.420.10		19	48	0.00038	T	12-03-2018	IPR012337	Ribonuclease H-like domain	GO:0003676
2061_36_4	f13a760c9ceb2e4c50c2138263279dc5	49	Pfam	PF07727	Reverse transcriptase (RNA-dependent DNA polymerase)	12	48	1.1e-09	T	12-03-2018	IPR013103	Reverse transcriptase, RNA-dependent DNA polymerase		KEGG: 00230+2.7.7.7|KEGG: 00240+2.7.7.7
5854_40_2	e90d5dec3b757c3fa645d10a671e7553	50	Pfam	PF03208	PRA1 family protein	2	50	1.3e-08	T	12-03-2018	IPR004895	Prenylated rab acceptor PRA1
22143_11_5	8c0e8e51e6e5471ae74cbee8cb0988f4	50	Gene3D	G3DSA:3.30.420.10		6	49	6.8e-08	T	12-03-2018	IPR012337	Ribonuclease H-like domain	GO:0003676
21968_41_3	97c816a32558eeceb09ff5f666557e51	50	Pfam	PF06549	Protein of unknown function (DUF1118)	2	49	7.7e-12	T	12-03-2018	IPR009500	Protein of unknown function DUF1118
4965_18_1	49901471e66bf7f83d228e0fd5f70778	50	Gene3D	G3DSA:3.40.50.1000		5	39	6.6e-06	T	12-03-2018	IPR023214	HAD-like domain
16937_17_6	f82eb7afb795a11af38a4b66c5eb4489	50	Pfam	PF00098	Zinc knuckle	35	49	2.4e-05	T	12-03-2018	IPR001878	Zinc finger, CCHC-type	GO:0003676|GO:0008270
18734_26_3	a4ddfe2047663f6bb23c639321a0b0c8	50	Gene3D	G3DSA:3.30.420.10		2	49	1.4e-08	T	12-03-2018	IPR012337	Ribonuclease H-like domain	GO:0003676
22665_23_3	9aea2e1347b1d180a63f717a87a3bb00	50	Pfam	PF00759	Glycosyl hydrolase family 9	1	32	4.4e-11	T	12-03-2018	IPR001701	Glycoside hydrolase family 9	GO:0004553|GO:0005975	KEGG: 00500+3.2.1.4|MetaCyc: PWY-6788
22665_23_3	9aea2e1347b1d180a63f717a87a3bb00	50	Gene3D	G3DSA:1.50.10.10		1	46	3.1e-12	T	12-03-2018	IPR012341	Six-hairpin glycosidase	GO:0003824
3226_25_2	ac276ee73e5d7125dbab191b52d560ca	49	Pfam	PF13943	WPP domain	1	48	4.3e-10	T	12-03-2018	IPR025265	WPP domain
23796_12_2	5c2a764639d20f76012dfe715bfc693e	50	Pfam	PF00221	Aromatic amino acid lyase	1	50	1.2e-11	T	12-03-2018	IPR001106	Aromatic amino acid lyase		Reactome: R-HSA-70921
14734_21_1	1a845641d0e3d957834e938c518ce752	50	Pfam	PF07727	Reverse transcriptase (RNA-dependent DNA polymerase)	1	49	5.6e-10	T	12-03-2018	IPR013103	Reverse transcriptase, RNA-dependent DNA polymerase		KEGG: 00230+2.7.7.7|KEGG: 00240+2.7.7.7
6354_22_3	43b40780a2a464b3e3682e68caf1493d	50	Pfam	PF14543	Xylanase inhibitor N-terminal	2	49	1.9e-14	T	12-03-2018	IPR032861	Xylanase inhibitor, N-terminal
6354_22_3	43b40780a2a464b3e3682e68caf1493d	50	Gene3D	G3DSA:2.40.70.10		2	46	1.2e-11	T	12-03-2018	IPR021109	Aspartic peptidase domain
19617_18_1	60286d4937255467526efe66e49e10e6	50	Gene3D	G3DSA:1.25.40.20		11	42	0.00041	T	12-03-2018	IPR020683	Ankyrin repeat-containing domain
3784_24_5	482ee85b2f117007b668b6b014a3a0b1	49	Pfam	PF00664	ABC transporter transmembrane region	5	44	2.1e-05	T	12-03-2018	IPR011527	ABC transporter type 1, transmembrane domain	GO:0005524|GO:0006810|GO:0016021|GO:0042626|GO:0055085
605_22_2	2804ea104c2b68f97f69f7ee803f06ad	50	Gene3D	G3DSA:3.80.10.10		5	48	1.7e-09	T	12-03-2018	IPR032675	Leucine-rich repeat domain, L domain-like
3848_20_6	a108e782e53c68dfa048bfdbf19c1fa1	50	Pfam	PF14111	Domain of unknown function (DUF4283)	4	45	4.4e-08	T	12-03-2018	IPR025558	Domain of unknown function DUF4283
5504_57_5	0389d59fce503108f4f0d4ff7027181d	50	Gene3D	G3DSA:2.40.180.10		4	48	5.2e-07	T	12-03-2018	IPR011614	Catalase core domain	GO:0004096|GO:0020037|GO:0055114	KEGG: 00380+1.11.1.6|KEGG: 00630+1.11.1.6|Reactome: R-HSA-3299685|Reactome: R-HSA-74259
894_92_3	a85ed13cdb0489a6d4dea41c92577a94	48	Gene3D	G3DSA:3.30.420.10		10	47	8.1e-07	T	12-03-2018	IPR012337	Ribonuclease H-like domain	GO:0003676
18776_16_6	3e1b382bb9e7b369ec36749c3afca5d2	50	Pfam	PF13976	GAG-pre-integrase domain	2	45	5.5e-13	T	12-03-2018	IPR025724	GAG-pre-integrase domain		KEGG: 00230+2.7.7.7|KEGG: 00240+2.7.7.7
21518_31_5	2e4fa39254c818b3750987674ab87de2	50	Pfam	PF03108	MuDR family transposase	5	49	3.1e-11	T	12-03-2018	IPR004332	Transposase, MuDR, plant
17714_18_6	cffabe2cfa958ffb46262121d51929d4	50	Pfam	PF08284	Retroviral aspartyl protease	3	44	1.3e-11	T	12-03-2018	IPR013242	Retroviral aspartyl protease
2874_29_5	f1cc34a4bc3552992acaacf81189154c	50	Pfam	PF07727	Reverse transcriptase (RNA-dependent DNA polymerase)	13	49	3.2e-10	T	12-03-2018	IPR013103	Reverse transcriptase, RNA-dependent DNA polymerase		KEGG: 00230+2.7.7.7|KEGG: 00240+2.7.7.7
22160_12_5	94f1a9623e704f3af0902bab6b2ad7c5	50	Pfam	PF07727	Reverse transcriptase (RNA-dependent DNA polymerase)	1	49	1.3e-17	T	12-03-2018	IPR013103	Reverse transcriptase, RNA-dependent DNA polymerase		KEGG: 00230+2.7.7.7|KEGG: 00240+2.7.7.7
5367_17_4	825781ad6cf2fff799a00ee62778c8d2	50	Gene3D	G3DSA:4.10.60.10		16	49	0.00019	T	12-03-2018	IPR001878	Zinc finger, CCHC-type	GO:0003676|GO:0008270

## Sheet: Imaurandioides_Precipitation_WeQ
Protein Accession (Contig ID)	Sequence MD5 digest	Sequence Length	Analysis	Signature Accession	Signature Description	Start location	Stop location	e-value	Status	Date	InterPro annotations - accession	InterPro annotations - description	GO annotations	Pathways annotations
14305_10_5	b6e8f26ec530d44bd372013870712cd5	50	Gene3D	G3DSA:1.20.5.30		8	35	0.00058	T	12-03-2018	IPR019466	Matrilin, coiled-coil trimerisation domain
16760_31_1	ed48a40cee860196b449540f43b07895	50	Pfam	PF13976	GAG-pre-integrase domain	12	43	9e-07	T	12-03-2018	IPR025724	GAG-pre-integrase domain		KEGG: 00230+2.7.7.7|KEGG: 00240+2.7.7.7
5935_39_5	355ad4d62ffb12c6165ac39cd6292285	50	Pfam	PF04434	SWIM zinc finger	3	25	8.7e-06	T	12-03-2018	IPR007527	Zinc finger, SWIM-type	GO:0008270
4584_25_2	d545578aaf3f00d53ab42fa28d387657	50	Gene3D	G3DSA:3.90.226.10		1	50	5.2e-07	T	12-03-2018	IPR029045	ClpP/crotonase-like domain
5949_11_4	1d1df1dc2d6320ba3299841466d7507b	50	Gene3D	G3DSA:3.80.10.10		6	49	3.1e-13	T	12-03-2018	IPR032675	Leucine-rich repeat domain, L domain-like
5949_11_4	1d1df1dc2d6320ba3299841466d7507b	50	Pfam	PF00560	Leucine Rich Repeat	29	49	0.055	T	12-03-2018	IPR001611	Leucine-rich repeat	GO:0005515
5949_11_4	1d1df1dc2d6320ba3299841466d7507b	50	Pfam	PF00560	Leucine Rich Repeat	6	25	0.23	T	12-03-2018	IPR001611	Leucine-rich repeat	GO:0005515
12222_40_2	cf5c8340a5af5cfd24fdf0fe0ce95c94	49	Pfam	PF00862	Sucrose synthase	28	49	2.6e-05	T	12-03-2018	IPR000368	Sucrose synthase	GO:0005985|GO:0016157
605_22_2	2804ea104c2b68f97f69f7ee803f06ad	50	Gene3D	G3DSA:3.80.10.10		5	48	1.7e-09	T	12-03-2018	IPR032675	Leucine-rich repeat domain, L domain-like
4688_64_2	4fce909fd07eecf3c50d7b36794c30cf	50	Pfam	PF03552	Cellulose synthase	1	48	2.6e-24	T	12-03-2018	IPR005150	Cellulose synthase	GO:0016020|GO:0016760|GO:0030244
22665_23_3	9aea2e1347b1d180a63f717a87a3bb00	50	Gene3D	G3DSA:1.50.10.10		1	46	3.1e-12	T	12-03-2018	IPR012341	Six-hairpin glycosidase	GO:0003824
22665_23_3	9aea2e1347b1d180a63f717a87a3bb00	50	Pfam	PF00759	Glycosyl hydrolase family 9	1	32	4.4e-11	T	12-03-2018	IPR001701	Glycoside hydrolase family 9	GO:0004553|GO:0005975	KEGG: 00500+3.2.1.4|MetaCyc: PWY-6788
20645_129_5	8c06ea2a0bb96aa0af3232c51f9d0d29	50	Pfam	PF13966	zinc-binding in reverse transcriptase	2	35	2.2e-07	T	12-03-2018	IPR026960	Reverse transcriptase zinc-binding domain
9620_36_4	e75f1c2e1d14f1aac395848ac2d6474a	50	Pfam	PF08628	Sorting nexin C terminal	14	49	7.9e-10	T	12-03-2018	IPR013937	Sorting nexin, C-terminal
4388_12_6	9835e66385f0aa01ac30c41c4f3bc4b8	50	Pfam	PF08284	Retroviral aspartyl protease	2	48	2.2e-09	T	12-03-2018	IPR013242	Retroviral aspartyl protease
6813_33_1	41c522eb5b0d3144126f735d079d2a67	50	Gene3D	G3DSA:3.40.50.300		2	43	4.3e-18	T	12-03-2018	IPR027417	P-loop containing nucleoside triphosphate hydrolase
6813_33_1	41c522eb5b0d3144126f735d079d2a67	50	Pfam	PF02689	Helicase	5	47	6.7e-05	T	12-03-2018	IPR003840	DNA helicase	GO:0004386|GO:0005524
6877_37_5	2cf14e58b8ba5c210f67263fd2e9d78e	50	Pfam	PF00067	Cytochrome P450	1	49	4.7e-08	T	12-03-2018	IPR001128	Cytochrome P450	GO:0005506|GO:0016705|GO:0020037|GO:0055114
6877_37_5	2cf14e58b8ba5c210f67263fd2e9d78e	50	Gene3D	G3DSA:1.10.630.10		1	49	4.2e-08	T	12-03-2018	IPR001128	Cytochrome P450	GO:0005506|GO:0016705|GO:0020037|GO:0055114
3778_36_6	66bb79f8533bdf3e57f3e91344411b2b	49	Pfam	PF07727	Reverse transcriptase (RNA-dependent DNA polymerase)	15	45	8.2e-09	T	12-03-2018	IPR013103	Reverse transcriptase, RNA-dependent DNA polymerase		KEGG: 00230+2.7.7.7|KEGG: 00240+2.7.7.7
797_86_6	3d5c22561896a2ac6419b6f0073ec2fa	50	Pfam	PF13976	GAG-pre-integrase domain	3	49	4.7e-12	T	12-03-2018	IPR025724	GAG-pre-integrase domain		KEGG: 00230+2.7.7.7|KEGG: 00240+2.7.7.7
3784_24_5	482ee85b2f117007b668b6b014a3a0b1	49	Pfam	PF00664	ABC transporter transmembrane region	5	44	2.1e-05	T	12-03-2018	IPR011527	ABC transporter type 1, transmembrane domain	GO:0005524|GO:0006810|GO:0016021|GO:0042626|GO:0055085
18873_11_6	abbef1cef5c00b3cb6f70d65decf2aea	50	Pfam	PF00098	Zinc knuckle	35	50	2.7e-05	T	12-03-2018	IPR001878	Zinc finger, CCHC-type	GO:0003676|GO:0008270
5154_29_1	c4a662bbdbb80c3670c19bb3022c601c	50	Pfam	PF07727	Reverse transcriptase (RNA-dependent DNA polymerase)	1	49	1.3e-17	T	12-03-2018	IPR013103	Reverse transcriptase, RNA-dependent DNA polymerase		KEGG: 00230+2.7.7.7|KEGG: 00240+2.7.7.7
23078_21_2	0d5ffb9c675f749559f063c536197310	50	Gene3D	G3DSA:3.80.10.10		2	48	1.2e-05	T	12-03-2018	IPR032675	Leucine-rich repeat domain, L domain-like
12323_44_5	011d2b0c78407ac24b97f7c9b4bd5e0d	49	Pfam	PF07727	Reverse transcriptase (RNA-dependent DNA polymerase)	1	46	3.9e-14	T	12-03-2018	IPR013103	Reverse transcriptase, RNA-dependent DNA polymerase		KEGG: 00230+2.7.7.7|KEGG: 00240+2.7.7.7
3369_18_2	18286d4c34162c0ebc260a06f1e8ee92	50	Gene3D	G3DSA:3.40.50.720		2	48	5.8e-07	T	12-03-2018	IPR016040	NAD(P)-binding domain
3369_18_2	18286d4c34162c0ebc260a06f1e8ee92	50	Pfam	PF02719	Polysaccharide biosynthesis protein	3	48	2.9e-05	T	12-03-2018	IPR003869	Polysaccharide biosynthesis protein, CapD-like domain
18734_26_3	a4ddfe2047663f6bb23c639321a0b0c8	50	Gene3D	G3DSA:3.30.420.10		2	49	1.4e-08	T	12-03-2018	IPR012337	Ribonuclease H-like domain	GO:0003676
21518_31_5	2e4fa39254c818b3750987674ab87de2	50	Pfam	PF03108	MuDR family transposase	5	49	3.1e-11	T	12-03-2018	IPR004332	Transposase, MuDR, plant
4635_44_2	2fc437c0dbe2b1e04b745f8362bdecfa	50	Pfam	PF00224	Pyruvate kinase, barrel domain	2	49	7e-15	T	12-03-2018	IPR015793	Pyruvate kinase, barrel	GO:0000287|GO:0004743|GO:0006096|GO:0030955	KEGG: 00010+2.7.1.40|KEGG: 00230+2.7.1.40|KEGG: 00620+2.7.1.40|MetaCyc: PWY-1042|MetaCyc: PWY-2221|MetaCyc: PWY-5484|MetaCyc: PWY-5723|MetaCyc: PWY-6142|MetaCyc: PWY-6886|MetaCyc: PWY-6901|MetaCyc: PWY-7003|MetaCyc: PWY-7218|MetaCyc: PWY-7383|Reactome: R-HSA-70171
4635_44_2	2fc437c0dbe2b1e04b745f8362bdecfa	50	Gene3D	G3DSA:3.20.20.60		5	49	6.8e-14	T	12-03-2018	IPR015813	Pyruvate/Phosphoenolpyruvate kinase-like domain	GO:0003824
21005_14_4	814fe64f654eced054dcc949798aba56	47	Pfam	PF04827	Plant transposon protein	4	43	2e-09	T	12-03-2018	IPR006912	Harbinger transposase-derived protein	GO:0016788
20063_33_5	2acc985ce19b3939c737cde728468a5f	50	Gene3D	G3DSA:3.30.420.10		5	49	3.6e-10	T	12-03-2018	IPR012337	Ribonuclease H-like domain	GO:0003676
12279_37_6	0eac670706bd3e53488ea6fc1cd5df26	50	Gene3D	G3DSA:3.40.50.300		2	49	3.9e-17	T	12-03-2018	IPR027417	P-loop containing nucleoside triphosphate hydrolase
12279_37_6	0eac670706bd3e53488ea6fc1cd5df26	50	Pfam	PF00071	Ras family	9	49	1.8e-12	T	12-03-2018	IPR001806	Small GTPase superfamily	GO:0005525|GO:0007264
12279_37_6	0eac670706bd3e53488ea6fc1cd5df26	50	PRINTS	PR00449	Transforming protein P21 ras signature	31	47	1.5e-13	T	12-03-2018
12279_37_6	0eac670706bd3e53488ea6fc1cd5df26	50	PRINTS	PR00449	Transforming protein P21 ras signature	8	29	1.5e-13	T	12-03-2018
8838_19_4	9f7dc0ffc93edea3d38ecc47a96234b2	50	Gene3D	G3DSA:3.30.420.10		2	48	1.1e-05	T	12-03-2018	IPR012337	Ribonuclease H-like domain	GO:0003676
22632_17_5	19809681ea6035efa06c8a87c2f126fd	50	Pfam	PF01603	Protein phosphatase 2A regulatory B subunit (B56 family)	1	49	7.6e-16	T	12-03-2018	IPR002554	Protein phosphatase 2A, regulatory B subunit, B56	GO:0000159|GO:0007165	Reactome: R-HSA-195253|Reactome: R-HSA-196299|Reactome: R-HSA-2467813|Reactome: R-HSA-2500257|Reactome: R-HSA-389513|Reactome: R-HSA-432142|Reactome: R-HSA-4641262|Reactome: R-HSA-5339716|Reactome: R-HSA-5358747|Reactome: R-HSA-5358749|Reactome: R-HSA-5358751|Reactome: R-HSA-5358752|Reactome: R-HSA-5467337|Reactome: R-HSA-5467340|Reactome: R-HSA-5467348|Reactome: R-HSA-5663220|Reactome: R-HSA-567…
3848_20_6	a108e782e53c68dfa048bfdbf19c1fa1	50	Pfam	PF14111	Domain of unknown function (DUF4283)	4	45	4.4e-08	T	12-03-2018	IPR025558	Domain of unknown function DUF4283
894_92_3	a85ed13cdb0489a6d4dea41c92577a94	48	Gene3D	G3DSA:3.30.420.10		10	47	8.1e-07	T	12-03-2018	IPR012337	Ribonuclease H-like domain	GO:0003676
16937_17_6	f82eb7afb795a11af38a4b66c5eb4489	50	Pfam	PF00098	Zinc knuckle	35	49	2.4e-05	T	12-03-2018	IPR001878	Zinc finger, CCHC-type	GO:0003676|GO:0008270
6354_22_3	43b40780a2a464b3e3682e68caf1493d	50	Pfam	PF14543	Xylanase inhibitor N-terminal	2	49	1.9e-14	T	12-03-2018	IPR032861	Xylanase inhibitor, N-terminal
6354_22_3	43b40780a2a464b3e3682e68caf1493d	50	Gene3D	G3DSA:2.40.70.10		2	46	1.2e-11	T	12-03-2018	IPR021109	Aspartic peptidase domain
5367_17_4	825781ad6cf2fff799a00ee62778c8d2	50	Gene3D	G3DSA:4.10.60.10		16	49	0.00019	T	12-03-2018	IPR001878	Zinc finger, CCHC-type	GO:0003676|GO:0008270
20302_33_6	c7d7496c2b920427b8663cc1ea57d245	50	Gene3D	G3DSA:3.40.50.300		1	49	5.5e-17	T	12-03-2018	IPR027417	P-loop containing nucleoside triphosphate hydrolase
20302_33_6	c7d7496c2b920427b8663cc1ea57d245	50	Pfam	PF00005	ABC transporter	1	48	2.8e-12	T	12-03-2018	IPR003439	ABC transporter-like	GO:0005524|GO:0016887
10138_31_6	9678a8acd4c4598d5454fb9ce90cdefd	50	Pfam	PF03081	Exo70 exocyst complex subunit	2	49	7.3e-14	T	12-03-2018	IPR004140	Exocyst complex component Exo70	GO:0000145|GO:0006887	Reactome: R-HSA-1445148|Reactome: R-HSA-264876|Reactome: R-HSA-5620916
22160_12_5	94f1a9623e704f3af0902bab6b2ad7c5	50	Pfam	PF07727	Reverse transcriptase (RNA-dependent DNA polymerase)	1	49	1.3e-17	T	12-03-2018	IPR013103	Reverse transcriptase, RNA-dependent DNA polymerase		KEGG: 00230+2.7.7.7|KEGG: 00240+2.7.7.7
14388_30_5	44c7a900192eeb064e648c0d3a08e6f3	50	Gene3D	G3DSA:3.30.420.10		3	49	9.3e-10	T	12-03-2018	IPR012337	Ribonuclease H-like domain	GO:0003676
5504_57_5	0389d59fce503108f4f0d4ff7027181d	50	Gene3D	G3DSA:2.40.180.10		4	48	5.2e-07	T	12-03-2018	IPR011614	Catalase core domain	GO:0004096|GO:0020037|GO:0055114	KEGG: 00380+1.11.1.6|KEGG: 00630+1.11.1.6|Reactome: R-HSA-3299685|Reactome: R-HSA-74259
3226_25_2	ac276ee73e5d7125dbab191b52d560ca	49	Pfam	PF13943	WPP domain	1	48	4.3e-10	T	12-03-2018	IPR025265	WPP domain
12108_23_2	b9f8cd336b902c7a6aec686a31f14857	50	Pfam	PF00643	B-box zinc finger	6	48	4.5e-06	T	12-03-2018	IPR000315	B-box-type zinc finger	GO:0005622|GO:0008270
8849_55_5	18c350ca21e43e3774e374d6eb1bb1fa	50	Pfam	PF00665	Integrase core domain	3	49	2.1e-07	T	12-03-2018	IPR001584	Integrase, catalytic core	GO:0015074
8849_55_5	18c350ca21e43e3774e374d6eb1bb1fa	50	Gene3D	G3DSA:3.30.420.10		5	49	3.1e-07	T	12-03-2018	IPR012337	Ribonuclease H-like domain	GO:0003676
7541_12_6	27571a46fc3332624daa1d0aaea18767	50	Gene3D	G3DSA:4.10.60.10		29	49	5.3e-05	T	12-03-2018	IPR001878	Zinc finger, CCHC-type	GO:0003676|GO:0008270
7541_12_6	27571a46fc3332624daa1d0aaea18767	50	Pfam	PF00098	Zinc knuckle	30	45	0.00012	T	12-03-2018	IPR001878	Zinc finger, CCHC-type	GO:0003676|GO:0008270
20620_57_6	e7b04c4cb1d65885ba367dd1b3f50385	50	Pfam	PF03732	Retrotransposon gag protein	2	43	4.8e-05	T	12-03-2018	IPR005162	Retrotransposon gag domain
2874_29_5	f1cc34a4bc3552992acaacf81189154c	50	Pfam	PF07727	Reverse transcriptase (RNA-dependent DNA polymerase)	13	49	3.2e-10	T	12-03-2018	IPR013103	Reverse transcriptase, RNA-dependent DNA polymerase		KEGG: 00230+2.7.7.7|KEGG: 00240+2.7.7.7
7326_16_6	f68043e5a82042291da142b5ce77a206	50	Pfam	PF00098	Zinc knuckle	35	49	1.1e-05	T	12-03-2018	IPR001878	Zinc finger, CCHC-type	GO:0003676|GO:0008270
4426_94_4	6e81a76c53fb47bcdafab9126999320c	50	Pfam	PF07727	Reverse transcriptase (RNA-dependent DNA polymerase)	1	49	1.1e-10	T	12-03-2018	IPR013103	Reverse transcriptase, RNA-dependent DNA polymerase		KEGG: 00230+2.7.7.7|KEGG: 00240+2.7.7.7
14075_25_5	1301c8a5f23a5692e35f2fb05baf70a3	50	Pfam	PF00022	Actin	1	46	5.4e-08	T	12-03-2018	IPR004000	Actin family
6290_37_6	36296bd8c4ceee685101f80d27dfa0aa	49	Pfam	PF00098	Zinc knuckle	34	48	0.00032	T	12-03-2018	IPR001878	Zinc finger, CCHC-type	GO:0003676|GO:0008270
5862_12_2	3616cb1b44fd35df46097befa09f25e7	49	Gene3D	G3DSA:1.25.40.10		12	49	0.00012	T	12-03-2018	IPR011990	Tetratricopeptide-like helical domain	GO:0005515
21096_14_6	feaf26904cb2ec3b12b5eef42deb94bd	50	Gene3D	G3DSA:3.40.50.1110		23	49	2.5e-06	T	12-03-2018	IPR013830	SGNH hydrolase-type esterase domain
18017_61_3	fa4aebb63e9dc3369970685043439818	49	Pfam	PF13976	GAG-pre-integrase domain	8	37	5.1e-07	T	12-03-2018	IPR025724	GAG-pre-integrase domain		KEGG: 00230+2.7.7.7|KEGG: 00240+2.7.7.7
2061_36_4	f13a760c9ceb2e4c50c2138263279dc5	49	Pfam	PF07727	Reverse transcriptase (RNA-dependent DNA polymerase)	12	48	1.1e-09	T	12-03-2018	IPR013103	Reverse transcriptase, RNA-dependent DNA polymerase		KEGG: 00230+2.7.7.7|KEGG: 00240+2.7.7.7
9324_29_1	b73a1555562e79d09246e794fedc8903	50	Gene3D	G3DSA:2.40.270.10		1	48	4.6e-17	T	12-03-2018	IPR007120	DNA-directed RNA polymerase, subunit 2, domain 6	GO:0003677|GO:0003899|GO:0006351	KEGG: 00230+2.7.7.6|KEGG: 00240+2.7.7.6
9324_29_1	b73a1555562e79d09246e794fedc8903	50	Pfam	PF00562	RNA polymerase Rpb2, domain 6	1	49	5.7e-17	T	12-03-2018	IPR007120	DNA-directed RNA polymerase, subunit 2, domain 6	GO:0003677|GO:0003899|GO:0006351	KEGG: 00230+2.7.7.6|KEGG: 00240+2.7.7.6
67_18_1	7f3ffac681c4970e63d82794c4e7c5d0	50	Pfam	PF01535	PPR repeat	5	29	0.0061	T	12-03-2018	IPR002885	Pentatricopeptide repeat
67_18_1	7f3ffac681c4970e63d82794c4e7c5d0	50	Pfam	PF01535	PPR repeat	33	49	0.0024	T	12-03-2018	IPR002885	Pentatricopeptide repeat
10779_101_5	1017842af9a2277bd3b79470759b853d	50	Gene3D	G3DSA:3.30.420.10		5	49	2.6e-05	T	12-03-2018	IPR012337	Ribonuclease H-like domain	GO:0003676
18412_57_2	d58a82273f530b0ac5841b8d1775995c	50	Gene3D	G3DSA:3.40.33.10		4	50	3e-11	T	12-03-2018	IPR014044	CAP domain
8464_68_3	5bcda41eac6d5e35735882c2deb5f663	50	Gene3D	G3DSA:1.10.533.10		12	46	0.00097	T	12-03-2018	IPR011029	Death-like domain
18776_16_6	3e1b382bb9e7b369ec36749c3afca5d2	50	Pfam	PF13976	GAG-pre-integrase domain	2	45	5.5e-13	T	12-03-2018	IPR025724	GAG-pre-integrase domain		KEGG: 00230+2.7.7.7|KEGG: 00240+2.7.7.7

## Sheet: Imaurandioides_Precipitation_CoQ
Protein Accession (Contig ID)	Sequence MD5 digest	Sequence Length	Analysis	Signature Accession	Signature Description	Start location	Stop location	e-value	Status	Date	InterPro annotations - accession	InterPro annotations - description	GO annotations	Pathways annotations
12279_37_6	0eac670706bd3e53488ea6fc1cd5df26	50	Gene3D	G3DSA:3.40.50.300		2	49	3.9e-17	T	12-03-2018	IPR027417	P-loop containing nucleoside triphosphate hydrolase
12279_37_6	0eac670706bd3e53488ea6fc1cd5df26	50	Pfam	PF00071	Ras family	9	49	1.8e-12	T	12-03-2018	IPR001806	Small GTPase superfamily	GO:0005525|GO:0007264
12279_37_6	0eac670706bd3e53488ea6fc1cd5df26	50	PRINTS	PR00449	Transforming protein P21 ras signature	31	47	1.5e-13	T	12-03-2018
12279_37_6	0eac670706bd3e53488ea6fc1cd5df26	50	PRINTS	PR00449	Transforming protein P21 ras signature	8	29	1.5e-13	T	12-03-2018
797_86_6	3d5c22561896a2ac6419b6f0073ec2fa	50	Pfam	PF13976	GAG-pre-integrase domain	3	49	4.7e-12	T	12-03-2018	IPR025724	GAG-pre-integrase domain		KEGG: 00230+2.7.7.7|KEGG: 00240+2.7.7.7
818_49_2	d885da31b801bdd256ef9824fe601444	50	Pfam	PF00916	Sulfate permease family	1	47	1.7e-09	T	12-03-2018	IPR011547	SLC26A/SulP transporter domain	GO:0008272|GO:0015116|GO:0016021
20118_30_1	6ff7a1dd1cfd9f61327bd0d213c90014	50	Pfam	PF04043	Plant invertase/pectin methylesterase inhibitor	1	45	2.6e-10	T	12-03-2018	IPR006501	Pectinesterase inhibitor domain	GO:0004857	KEGG: 00040+3.1.1.11|MetaCyc: PWY-1081|MetaCyc: PWY-7246|MetaCyc: PWY-7248
20118_30_1	6ff7a1dd1cfd9f61327bd0d213c90014	50	TIGRFAM	TIGR01614	PME_inhib: pectinesterase inhibitor domain	1	47	6.1e-11	T	12-03-2018	IPR006501	Pectinesterase inhibitor domain	GO:0004857	KEGG: 00040+3.1.1.11|MetaCyc: PWY-1081|MetaCyc: PWY-7246|MetaCyc: PWY-7248
20118_30_1	6ff7a1dd1cfd9f61327bd0d213c90014	50	Gene3D	G3DSA:1.20.140.40		1	49	1.2e-15	T	12-03-2018	IPR006501	Pectinesterase inhibitor domain	GO:0004857	KEGG: 00040+3.1.1.11|MetaCyc: PWY-1081|MetaCyc: PWY-7246|MetaCyc: PWY-7248
18412_57_2	d58a82273f530b0ac5841b8d1775995c	50	Gene3D	G3DSA:3.40.33.10		4	50	3e-11	T	12-03-2018	IPR014044	CAP domain
4635_44_2	2fc437c0dbe2b1e04b745f8362bdecfa	50	Pfam	PF00224	Pyruvate kinase, barrel domain	2	49	7e-15	T	12-03-2018	IPR015793	Pyruvate kinase, barrel	GO:0000287|GO:0004743|GO:0006096|GO:0030955	KEGG: 00010+2.7.1.40|KEGG: 00230+2.7.1.40|KEGG: 00620+2.7.1.40|MetaCyc: PWY-1042|MetaCyc: PWY-2221|MetaCyc: PWY-5484|MetaCyc: PWY-5723|MetaCyc: PWY-6142|MetaCyc: PWY-6886|MetaCyc: PWY-6901|MetaCyc: PWY-7003|MetaCyc: PWY-7218|MetaCyc: PWY-7383|Reactome: R-HSA-70171
4635_44_2	2fc437c0dbe2b1e04b745f8362bdecfa	50	Gene3D	G3DSA:3.20.20.60		5	49	6.8e-14	T	12-03-2018	IPR015813	Pyruvate/Phosphoenolpyruvate kinase-like domain	GO:0003824
14388_30_5	44c7a900192eeb064e648c0d3a08e6f3	50	Gene3D	G3DSA:3.30.420.10		3	49	9.3e-10	T	12-03-2018	IPR012337	Ribonuclease H-like domain	GO:0003676
605_22_2	2804ea104c2b68f97f69f7ee803f06ad	50	Gene3D	G3DSA:3.80.10.10		5	48	1.7e-09	T	12-03-2018	IPR032675	Leucine-rich repeat domain, L domain-like
4212_35_1	2b0e81390b2f862db54485dc4bf2d05e	50	Gene3D	G3DSA:3.60.10.10		1	49	1.1e-06	T	12-03-2018	IPR005135	Endonuclease/exonuclease/phosphatase
19617_18_1	60286d4937255467526efe66e49e10e6	50	Gene3D	G3DSA:1.25.40.20		11	42	0.00041	T	12-03-2018	IPR020683	Ankyrin repeat-containing domain
2173_93_3	742efdf7f30655ac9dccd4b1ccbd1fbe	50	Pfam	PF07727	Reverse transcriptase (RNA-dependent DNA polymerase)	1	49	1.4e-12	T	12-03-2018	IPR013103	Reverse transcriptase, RNA-dependent DNA polymerase		KEGG: 00230+2.7.7.7|KEGG: 00240+2.7.7.7
18501_19_5	3a215a623767fda5b94d1a9968e3eda5	50	Pfam	PF03352	Methyladenine glycosylase	2	47	1.1e-13	T	12-03-2018	IPR005019	Methyladenine glycosylase	GO:0006284|GO:0008725
18501_19_5	3a215a623767fda5b94d1a9968e3eda5	50	Gene3D	G3DSA:1.10.340.30		2	47	3.9e-15	T	12-03-2018	IPR011257	DNA glycosylase	GO:0003824|GO:0006281	Reactome: R-HSA-110357
6290_37_6	36296bd8c4ceee685101f80d27dfa0aa	49	Pfam	PF00098	Zinc knuckle	34	48	0.00032	T	12-03-2018	IPR001878	Zinc finger, CCHC-type	GO:0003676|GO:0008270
3848_20_6	a108e782e53c68dfa048bfdbf19c1fa1	50	Pfam	PF14111	Domain of unknown function (DUF4283)	4	45	4.4e-08	T	12-03-2018	IPR025558	Domain of unknown function DUF4283
10577_14_2	f2fc05ab85370f65c9aab50922896a2c	50	Gene3D	G3DSA:1.10.10.10		1	49	1.7e-19	T	12-03-2018	IPR011991	Winged helix-turn-helix DNA-binding domain
10577_14_2	f2fc05ab85370f65c9aab50922896a2c	50	Pfam	PF00447	HSF-type DNA-binding	1	49	2.7e-14	T	12-03-2018	IPR000232	Heat shock factor (HSF)-type, DNA-binding	GO:0003700|GO:0005634|GO:0006355|GO:0043565
9092_15_2	3f22de051df3b885a285974f58ddf61e	50	Gene3D	G3DSA:3.30.420.10		2	49	2.1e-09	T	12-03-2018	IPR012337	Ribonuclease H-like domain	GO:0003676
21885_38_2	403bad71d0730c038cffdeac9bd78642	50	Gene3D	G3DSA:1.10.630.10		2	49	0.00021	T	12-03-2018	IPR001128	Cytochrome P450	GO:0005506|GO:0016705|GO:0020037|GO:0055114
12108_23_2	b9f8cd336b902c7a6aec686a31f14857	50	Pfam	PF00643	B-box zinc finger	6	48	4.5e-06	T	12-03-2018	IPR000315	B-box-type zinc finger	GO:0005622|GO:0008270
3176_27_2	047e234674f2c146ce2665bbf489f34c	50	Pfam	PF00223	Photosystem I psaA/psaB protein	1	49	1.4e-23	T	12-03-2018	IPR001280	Photosystem I PsaA/PsaB	GO:0009522|GO:0009579|GO:0015979|GO:0016021	MetaCyc: PWY-101
3176_27_2	047e234674f2c146ce2665bbf489f34c	50	Gene3D	G3DSA:1.20.1130.10		1	49	1.1e-22	T	12-03-2018	IPR001280	Photosystem I PsaA/PsaB	GO:0009522|GO:0009579|GO:0015979|GO:0016021	MetaCyc: PWY-101
3369_18_2	18286d4c34162c0ebc260a06f1e8ee92	50	Gene3D	G3DSA:3.40.50.720		2	48	5.8e-07	T	12-03-2018	IPR016040	NAD(P)-binding domain
3369_18_2	18286d4c34162c0ebc260a06f1e8ee92	50	Pfam	PF02719	Polysaccharide biosynthesis protein	3	48	2.9e-05	T	12-03-2018	IPR003869	Polysaccharide biosynthesis protein, CapD-like domain
847_12_3	1de2b48ef81c09cca7b3106f2fe4a147	50	Pfam	PF00141	Peroxidase	2	49	5.8e-13	T	12-03-2018	IPR002016	Haem peroxidase, plant/fungal/bacterial	GO:0004601|GO:0006979|GO:0020037|GO:0055114
22665_23_3	9aea2e1347b1d180a63f717a87a3bb00	50	Gene3D	G3DSA:1.50.10.10		1	46	3.1e-12	T	12-03-2018	IPR012341	Six-hairpin glycosidase	GO:0003824
22665_23_3	9aea2e1347b1d180a63f717a87a3bb00	50	Pfam	PF00759	Glycosyl hydrolase family 9	1	32	4.4e-11	T	12-03-2018	IPR001701	Glycoside hydrolase family 9	GO:0004553|GO:0005975	KEGG: 00500+3.2.1.4|MetaCyc: PWY-6788
2061_36_4	f13a760c9ceb2e4c50c2138263279dc5	49	Pfam	PF07727	Reverse transcriptase (RNA-dependent DNA polymerase)	12	48	1.1e-09	T	12-03-2018	IPR013103	Reverse transcriptase, RNA-dependent DNA polymerase		KEGG: 00230+2.7.7.7|KEGG: 00240+2.7.7.7
10751_14_1	6fed59993ed3f1cf7709d25f673c7add	50	Gene3D	G3DSA:3.40.50.1110		2	50	6.5e-08	T	12-03-2018	IPR013830	SGNH hydrolase-type esterase domain
22143_11_5	8c0e8e51e6e5471ae74cbee8cb0988f4	50	Gene3D	G3DSA:3.30.420.10		6	49	6.8e-08	T	12-03-2018	IPR012337	Ribonuclease H-like domain	GO:0003676
4584_25_2	d545578aaf3f00d53ab42fa28d387657	50	Gene3D	G3DSA:3.90.226.10		1	50	5.2e-07	T	12-03-2018	IPR029045	ClpP/crotonase-like domain
10779_101_5	1017842af9a2277bd3b79470759b853d	50	Gene3D	G3DSA:3.30.420.10		5	49	2.6e-05	T	12-03-2018	IPR012337	Ribonuclease H-like domain	GO:0003676
5323_21_3	24b80c915ab270ad258ce463f0e52edd	49	Pfam	PF01095	Pectinesterase	1	42	2.4e-18	T	12-03-2018	IPR000070	Pectinesterase, catalytic	GO:0005618|GO:0030599|GO:0042545	KEGG: 00040+3.1.1.11|MetaCyc: PWY-1081|MetaCyc: PWY-7246|MetaCyc: PWY-7248
5323_21_3	24b80c915ab270ad258ce463f0e52edd	49	Gene3D	G3DSA:2.160.20.10		1	42	8.5e-15	T	12-03-2018	IPR012334	Pectin lyase fold
5076_24_4	fa6e8aea8eab0afbfe5fd89b6e037d30	50	Pfam	PF00804	Syntaxin	2	50	1.7e-07	T	12-03-2018	IPR006011	Syntaxin, N-terminal domain	GO:0016020
12222_40_2	cf5c8340a5af5cfd24fdf0fe0ce95c94	49	Pfam	PF00862	Sucrose synthase	28	49	2.6e-05	T	12-03-2018	IPR000368	Sucrose synthase	GO:0005985|GO:0016157
20063_33_5	2acc985ce19b3939c737cde728468a5f	50	Gene3D	G3DSA:3.30.420.10		5	49	3.6e-10	T	12-03-2018	IPR012337	Ribonuclease H-like domain	GO:0003676
3875_88_1	7209b5e2092d477f3124413ed6323f57	50	Gene3D	G3DSA:1.25.40.10		1	49	8.5e-14	T	12-03-2018	IPR011990	Tetratricopeptide-like helical domain	GO:0005515
6413_38_6	1a4915cbe459a3d56d71e552ddd9971a	50	Pfam	PF00098	Zinc knuckle	35	50	2.7e-05	T	12-03-2018	IPR001878	Zinc finger, CCHC-type	GO:0003676|GO:0008270
18017_61_3	fa4aebb63e9dc3369970685043439818	49	Pfam	PF13976	GAG-pre-integrase domain	8	37	5.1e-07	T	12-03-2018	IPR025724	GAG-pre-integrase domain		KEGG: 00230+2.7.7.7|KEGG: 00240+2.7.7.7
2874_29_5	f1cc34a4bc3552992acaacf81189154c	50	Pfam	PF07727	Reverse transcriptase (RNA-dependent DNA polymerase)	13	49	3.2e-10	T	12-03-2018	IPR013103	Reverse transcriptase, RNA-dependent DNA polymerase		KEGG: 00230+2.7.7.7|KEGG: 00240+2.7.7.7
6021_34_6	c685e4a4350df3f5f30c90909833946c	49	Pfam	PF16561	Glycogen recognition site of AMP-activated protein kinase	17	48	1.2e-06	T	12-03-2018	IPR032640	AMP-activated protein kinase, glycogen-binding domain		Reactome: R-HSA-1445148|Reactome: R-HSA-1632852|Reactome: R-HSA-2151209|Reactome: R-HSA-380972|Reactome: R-HSA-5628897|Reactome: R-HSA-6804756
3675_23_2	ef484b987afa16c408c13403805d24d9	49	Pfam	PF01554	MatE	5	47	5.2e-10	T	12-03-2018	IPR002528	Multi antimicrobial extrusion protein	GO:0006855|GO:0015238|GO:0015297|GO:0016020|GO:0055085	Reactome: R-HSA-425366
1456_29_2	196711f19813545962d2ec338a16760c	49	Pfam	PF07727	Reverse transcriptase (RNA-dependent DNA polymerase)	2	46	1.9e-11	T	12-03-2018	IPR013103	Reverse transcriptase, RNA-dependent DNA polymerase		KEGG: 00230+2.7.7.7|KEGG: 00240+2.7.7.7
8464_68_3	5bcda41eac6d5e35735882c2deb5f663	50	Gene3D	G3DSA:1.10.533.10		12	46	0.00097	T	12-03-2018	IPR011029	Death-like domain
10138_31_6	9678a8acd4c4598d5454fb9ce90cdefd	50	Pfam	PF03081	Exo70 exocyst complex subunit	2	49	7.3e-14	T	12-03-2018	IPR004140	Exocyst complex component Exo70	GO:0000145|GO:0006887	Reactome: R-HSA-1445148|Reactome: R-HSA-264876|Reactome: R-HSA-5620916
10800_27_5	6ce063c724ee168ba8e9bc6429e023b9	50	Pfam	PF10536	Plant mobile domain	1	37	8.2e-13	T	12-03-2018	IPR019557	Aminotransferase-like, plant mobile domain		KEGG: 04660+3.1.3.16
14417_36_3	508948241fa7becf27edf67f7876d2b7	47	Gene3D	G3DSA:3.20.20.70		24	46	0.00015	T	12-03-2018	IPR013785	Aldolase-type TIM barrel	GO:0003824
8838_19_4	9f7dc0ffc93edea3d38ecc47a96234b2	50	Gene3D	G3DSA:3.30.420.10		2	48	1.1e-05	T	12-03-2018	IPR012337	Ribonuclease H-like domain	GO:0003676
1313_38_2	648fc034ffc226453bc64e19887faf5d	50	Pfam	PF02485	Core-2/I-Branching enzyme	4	49	2.4e-08	T	12-03-2018	IPR003406	Glycosyl transferase, family 14	GO:0008375|GO:0016020
10762_28_3	3fde8255eee3ff0583e531ba71e71902	47	Gene3D	G3DSA:1.10.10.530		9	43	0.00081	T	12-03-2018	IPR013997	Mycoplasma arthritidis-derived mitogen, C-terminal
14148_12_2	991a8707a0d666caa12e50cb03e9a762	49	Pfam	PF00385	Chromo (CHRromatin Organisation MOdifier) domain	14	46	5e-06	T	12-03-2018	IPR023780	Chromo domain
20645_129_5	8c06ea2a0bb96aa0af3232c51f9d0d29	50	Pfam	PF13966	zinc-binding in reverse transcriptase	2	35	2.2e-07	T	12-03-2018	IPR026960	Reverse transcriptase zinc-binding domain
949_22_4	15784924dcc923afec7e50dcafc12984	50	Gene3D	G3DSA:2.120.10.30		2	48	1.6e-05	T	12-03-2018	IPR011042	Six-bladed beta-propeller, TolB-like
949_22_4	15784924dcc923afec7e50dcafc12984	50	Pfam	PF03088	Strictosidine synthase	1	49	8e-07	T	12-03-2018	IPR018119	Strictosidine synthase, conserved region	GO:0009058|GO:0016844
15542_37_1	3b9a0b01ad30907628c203057d78834f	50	Pfam	PF14244	gag-polypeptide of LTR copia-type	23	49	3.3e-08	T	12-03-2018	IPR029472	Gag-polypeptide of LTR copia-type
20620_57_6	e7b04c4cb1d65885ba367dd1b3f50385	50	Pfam	PF03732	Retrotransposon gag protein	2	43	4.8e-05	T	12-03-2018	IPR005162	Retrotransposon gag domain
21821_48_5	a7a91eb99692b9fd4a69d72f47d8fd52	50	Gene3D	G3DSA:3.30.420.10		6	49	2e-08	T	12-03-2018	IPR012337	Ribonuclease H-like domain	GO:0003676
16500_132_5	d8a0edd50dc03ada2bd294b80c07f018	50	Gene3D	G3DSA:3.30.420.10		6	49	4.3e-06	T	12-03-2018	IPR012337	Ribonuclease H-like domain	GO:0003676
20815_19_4	b2afaa37900589601cabd4ca713658da	50	Pfam	PF13456	Reverse transcriptase-like	6	41	6.7e-08	T	12-03-2018
22290_26_6	9cbe1c68c034eed82e21ba51a91496e3	48	Pfam	PF06351	Allene oxide cyclase	7	43	3.9e-15	T	12-03-2018	IPR009410	Allene oxide cyclase	GO:0009507|GO:0016853
67_18_1	7f3ffac681c4970e63d82794c4e7c5d0	50	Pfam	PF01535	PPR repeat	5	29	0.0061	T	12-03-2018	IPR002885	Pentatricopeptide repeat
67_18_1	7f3ffac681c4970e63d82794c4e7c5d0	50	Pfam	PF01535	PPR repeat	33	49	0.0024	T	12-03-2018	IPR002885	Pentatricopeptide repeat
17459_61_6	fa87f550ee90b534bd56f69b5e48d1c3	50	Pfam	PF07727	Reverse transcriptase (RNA-dependent DNA polymerase)	1	50	2.2e-20	T	12-03-2018	IPR013103	Reverse transcriptase, RNA-dependent DNA polymerase		KEGG: 00230+2.7.7.7|KEGG: 00240+2.7.7.7
18873_11_6	abbef1cef5c00b3cb6f70d65decf2aea	50	Pfam	PF00098	Zinc knuckle	35	50	2.7e-05	T	12-03-2018	IPR001878	Zinc finger, CCHC-type	GO:0003676|GO:0008270
1243_12_6	a9d828bbe528851059f8870b349277ac	50	Pfam	PF14111	Domain of unknown function (DUF4283)	1	48	5.9e-11	T	12-03-2018	IPR025558	Domain of unknown function DUF4283
13838_22_5	a397980c701bcfa3621b27b0a93b4719	50	Pfam	PF07727	Reverse transcriptase (RNA-dependent DNA polymerase)	2	49	1.9e-17	T	12-03-2018	IPR013103	Reverse transcriptase, RNA-dependent DNA polymerase		KEGG: 00230+2.7.7.7|KEGG: 00240+2.7.7.7
21518_31_5	2e4fa39254c818b3750987674ab87de2	50	Pfam	PF03108	MuDR family transposase	5	49	3.1e-11	T	12-03-2018	IPR004332	Transposase, MuDR, plant
11591_15_2	e5bf78b4b565bd1625e9c6f2029dfd78	50	Gene3D	G3DSA:3.90.226.10		2	50	7.9e-07	T	12-03-2018	IPR029045	ClpP/crotonase-like domain
19504_16_4	07572fecfe51f3a74ec841e4a13ee93e	50	Pfam	PF06273	Plant specific eukaryotic initiation factor 4B	6	48	2.2e-16	T	12-03-2018	IPR010433	Plant specific eukaryotic initiation factor 4B	GO:0003743
16937_17_6	f82eb7afb795a11af38a4b66c5eb4489	50	Pfam	PF00098	Zinc knuckle	35	49	2.4e-05	T	12-03-2018	IPR001878	Zinc finger, CCHC-type	GO:0003676|GO:0008270
14734_21_1	1a845641d0e3d957834e938c518ce752	50	Pfam	PF07727	Reverse transcriptase (RNA-dependent DNA polymerase)	1	49	5.6e-10	T	12-03-2018	IPR013103	Reverse transcriptase, RNA-dependent DNA polymerase		KEGG: 00230+2.7.7.7|KEGG: 00240+2.7.7.7
12291_246_5	e14bc35d36e9414c7a56a63356796f6c	50	Pfam	PF13966	zinc-binding in reverse transcriptase	2	35	3.8e-06	T	12-03-2018	IPR026960	Reverse transcriptase zinc-binding domain

## Sheet: Imaurandioides_Fst
Protein Accession (Contig ID)	Sequence MD5 digest	Sequence Length	Analysis	Signature Accession	Signature Description	Start location	Stop location	e-value	Status	Date	InterPro annotations - accession	InterPro annotations - description	GO annotations	Pathways annotations
6078_42_5	dead97f63ae4f0ac226c51a8076abd88	50	Pfam	PF03378	CAS/CSE protein, C-terminus	3	49	4.4e-16	T	12-03-2018	IPR005043	CAS/CSE, C-terminal	GO:0005515
9665_21_2	6239e8de37a2722f1e23f96d2e90933a	50	Gene3D	G3DSA:2.160.20.10		3	50	2.9e-17	T	12-03-2018	IPR012334	Pectin lyase fold
9665_21_2	6239e8de37a2722f1e23f96d2e90933a	50	Pfam	PF01095	Pectinesterase	3	50	7.2e-22	T	12-03-2018	IPR000070	Pectinesterase, catalytic	GO:0005618|GO:0030599|GO:0042545	KEGG: 00040+3.1.1.11|MetaCyc: PWY-1081|MetaCyc: PWY-7246|MetaCyc: PWY-7248
2424_99_5	ae207276a139fe683749da896886175a	50	Pfam	PF03514	GRAS domain family	2	49	8.1e-06	T	12-03-2018	IPR005202	Transcription factor GRAS
7197_28_4	f803731dbaf102d3ad389dc688c571e8	50	Gene3D	G3DSA:2.130.10.80		1	49	2.1e-09	T	12-03-2018	IPR015916	Galactose oxidase, beta-propeller
7197_28_4	f803731dbaf102d3ad389dc688c571e8	50	Pfam	PF01344	Kelch motif	12	50	0.00027	T	12-03-2018	IPR006652	Kelch repeat type 1	GO:0005515
10702_82_1	875dd3186c979ed20ce4c15528ece295	50	Gene3D	G3DSA:3.40.50.720		2	49	1.2e-11	T	12-03-2018	IPR016040	NAD(P)-binding domain
14172_17_1	ca7d125c72113fc1772bc3a02e7cc8ce	49	Pfam	PF13976	GAG-pre-integrase domain	1	43	6.1e-08	T	12-03-2018	IPR025724	GAG-pre-integrase domain		KEGG: 00230+2.7.7.7|KEGG: 00240+2.7.7.7
21923_75_2	c886f539478e36a55229bf3f93bfeca3	50	Pfam	PF12899	Alkaline and neutral invertase	1	28	1.8e-09	T	12-03-2018	IPR024746	Glycosyl hydrolase family 100	GO:0033926	KEGG: 00052+3.2.1.26|KEGG: 00500+3.2.1.26
10832_10_2	17c3feb8daa0343f88d694abfc2c7b30	50	Pfam	PF07727	Reverse transcriptase (RNA-dependent DNA polymerase)	1	50	1.4e-14	T	12-03-2018	IPR013103	Reverse transcriptase, RNA-dependent DNA polymerase		KEGG: 00230+2.7.7.7|KEGG: 00240+2.7.7.7
12589_79_5	dab924630b45988749d72a76f1de9be9	50	PRINTS	PR00119	P-type cation-transporting ATPase superfamily signature	18	37	2.4e-13	T	12-03-2018
12589_79_5	dab924630b45988749d72a76f1de9be9	50	PRINTS	PR00119	P-type cation-transporting ATPase superfamily signature	41	50	2.4e-13	T	12-03-2018
12589_79_5	dab924630b45988749d72a76f1de9be9	50	Pfam	PF00702	haloacid dehalogenase-like hydrolase	2	32	1.4e-06	T	12-03-2018
12589_79_5	dab924630b45988749d72a76f1de9be9	50	Gene3D	G3DSA:1.20.1110.10		1	49	1.1e-26	T	12-03-2018	IPR023298	P-type ATPase, transmembrane domain		Reactome: R-HSA-936837
12535_36_3	ba15d54e3cbfe5d2c87bb4395eb9d9dc	50	Gene3D	G3DSA:1.10.10.10		22	49	0.00058	T	12-03-2018	IPR011991	Winged helix-turn-helix DNA-binding domain
10903_23_5	a39f48863ec6b8a991bb00e7af2fdec4	50	Pfam	PF00141	Peroxidase	3	45	5.7e-08	T	12-03-2018	IPR002016	Haem peroxidase, plant/fungal/bacterial	GO:0004601|GO:0006979|GO:0020037|GO:0055114
12279_37_6	0eac670706bd3e53488ea6fc1cd5df26	50	Gene3D	G3DSA:3.40.50.300		2	49	3.9e-17	T	12-03-2018	IPR027417	P-loop containing nucleoside triphosphate hydrolase
12279_37_6	0eac670706bd3e53488ea6fc1cd5df26	50	Pfam	PF00071	Ras family	9	49	1.8e-12	T	12-03-2018	IPR001806	Small GTPase superfamily	GO:0005525|GO:0007264
12279_37_6	0eac670706bd3e53488ea6fc1cd5df26	50	PRINTS	PR00449	Transforming protein P21 ras signature	31	47	1.5e-13	T	12-03-2018
12279_37_6	0eac670706bd3e53488ea6fc1cd5df26	50	PRINTS	PR00449	Transforming protein P21 ras signature	8	29	1.5e-13	T	12-03-2018
14282_31_3	e26729f8a62cbbc2cdff9530e3109a97	50	Pfam	PF07727	Reverse transcriptase (RNA-dependent DNA polymerase)	2	48	6.7e-15	T	12-03-2018	IPR013103	Reverse transcriptase, RNA-dependent DNA polymerase		KEGG: 00230+2.7.7.7|KEGG: 00240+2.7.7.7
12232_24_2	36e55ed06e3f330a84cf2737bf4efd69	50	Pfam	PF13912	C2H2-type zinc finger	1	25	1.9e-05	T	12-03-2018	IPR007087	Zinc finger, C2H2	GO:0046872
20678_103_1	6dccbdc1760195a590657c7f8c4c01dd	49	Gene3D	G3DSA:3.30.420.10		3	43	9.9e-05	T	12-03-2018	IPR012337	Ribonuclease H-like domain	GO:0003676
237_65_6	c3e2fefd2a70d08594378af25db19419	50	Gene3D	G3DSA:1.25.40.180		2	49	6.9e-11	T	12-03-2018	IPR016021	MIF4G-like domain
237_65_6	c3e2fefd2a70d08594378af25db19419	50	Pfam	PF02020	eIF4-gamma/eIF5/eIF2-epsilon	5	49	5.6e-11	T	12-03-2018	IPR003307	W2 domain	GO:0005515
9768_29_2	81b876eba34c0dbce5e750d5da4b154f	47	Gene3D	G3DSA:4.10.45.10		18	40	3.2e-05	T	12-03-2018	IPR000315	B-box-type zinc finger	GO:0005622|GO:0008270
9551_107_4	83f9b8a06c8f1b07acdd8e1686f28c07	50	Gene3D	G3DSA:3.40.50.920		1	49	5.4e-13	T	12-03-2018	IPR009014	Transketolase C-terminal/Pyruvate-ferredoxin oxidoreductase domain II	GO:0003824|GO:0008152
9551_107_4	83f9b8a06c8f1b07acdd8e1686f28c07	50	Pfam	PF02780	Transketolase, C-terminal domain	1	48	1.5e-12	T	12-03-2018	IPR033248	Transketolase, C-terminal domain
5027_87_5	83e2233aa84bbc1998034e43e3fb500f	50	Pfam	PF07727	Reverse transcriptase (RNA-dependent DNA polymerase)	1	49	2.2e-11	T	12-03-2018	IPR013103	Reverse transcriptase, RNA-dependent DNA polymerase		KEGG: 00230+2.7.7.7|KEGG: 00240+2.7.7.7
16234_28_2	ccc4c36b9bef30cbc19ab43fc7638689	50	Pfam	PF14244	gag-polypeptide of LTR copia-type	10	47	5.2e-07	T	12-03-2018	IPR029472	Gag-polypeptide of LTR copia-type
11281_115_5	2e60e338bf8cefba881c370c2afb4ad9	50	Pfam	PF03171	2OG-Fe(II) oxygenase superfamily	3	45	4.7e-09	T	12-03-2018	IPR005123	Oxoglutarate/iron-dependent dioxygenase	GO:0016491|GO:0055114
11281_115_5	2e60e338bf8cefba881c370c2afb4ad9	50	Gene3D	G3DSA:2.60.120.330		1	49	8.9e-16	T	12-03-2018	IPR027443	Isopenicillin N synthase-like
8794_164_4	7c2b31b6c7c0f2e749182327b96a0492	50	Gene3D	G3DSA:4.10.280.10		1	28	5.7e-05	T	12-03-2018	IPR011598	Myc-type, basic helix-loop-helix (bHLH) domain	GO:0046983
19390_42_3	7ce5def8d0eb47c312490a872e718d3a	50	Pfam	PF00931	NB-ARC domain	9	49	2.7e-12	T	12-03-2018	IPR002182	NB-ARC	GO:0043531	Reactome: R-HSA-111458|Reactome: R-HSA-111459|Reactome: R-HSA-6803207
1627_29_5	010eb0f88c22848ed92f62c621514ea7	50	Pfam	PF13041	PPR repeat family	1	48	7.2e-08	T	12-03-2018	IPR002885	Pentatricopeptide repeat
9818_61_6	1b51d43ecf256b58490cf4bd50bacbce	50	Gene3D	G3DSA:1.20.140.40		1	48	2.2e-08	T	12-03-2018	IPR006501	Pectinesterase inhibitor domain	GO:0004857	KEGG: 00040+3.1.1.11|MetaCyc: PWY-1081|MetaCyc: PWY-7246|MetaCyc: PWY-7248
9818_61_6	1b51d43ecf256b58490cf4bd50bacbce	50	Pfam	PF04043	Plant invertase/pectin methylesterase inhibitor	1	47	1.3e-09	T	12-03-2018	IPR006501	Pectinesterase inhibitor domain	GO:0004857	KEGG: 00040+3.1.1.11|MetaCyc: PWY-1081|MetaCyc: PWY-7246|MetaCyc: PWY-7248
16324_51_5	667a3c31f9e9f20061978e3e49490003	50	Pfam	PF14223	gag-polypeptide of LTR copia-type	10	49	4.4e-07	T	12-03-2018
6723_41_5	62a764659d09603542c8e8769ea1ebda	48	Pfam	PF07727	Reverse transcriptase (RNA-dependent DNA polymerase)	1	45	7.2e-11	T	12-03-2018	IPR013103	Reverse transcriptase, RNA-dependent DNA polymerase		KEGG: 00230+2.7.7.7|KEGG: 00240+2.7.7.7
20271_115_2	b939e5253b3ec795a78f1c92448d4f5d	50	Gene3D	G3DSA:3.40.50.720		1	49	2.3e-08	T	12-03-2018	IPR016040	NAD(P)-binding domain
20271_115_2	b939e5253b3ec795a78f1c92448d4f5d	50	Pfam	PF16363	GDP-mannose 4,6 dehydratase	1	49	1.3e-12	T	12-03-2018	IPR016040	NAD(P)-binding domain
12769_60_2	740be51f9874262e701972ea856debe0	50	Gene3D	G3DSA:3.80.10.10		4	48	4.9e-10	T	12-03-2018	IPR032675	Leucine-rich repeat domain, L domain-like
16937_17_6	f82eb7afb795a11af38a4b66c5eb4489	50	Pfam	PF00098	Zinc knuckle	35	49	2.4e-05	T	12-03-2018	IPR001878	Zinc finger, CCHC-type	GO:0003676|GO:0008270
6484_82_5	e1c1796e32069997575d6aabecbc42bd	50	Pfam	PF07727	Reverse transcriptase (RNA-dependent DNA polymerase)	1	46	2.2e-13	T	12-03-2018	IPR013103	Reverse transcriptase, RNA-dependent DNA polymerase		KEGG: 00230+2.7.7.7|KEGG: 00240+2.7.7.7
4497_101_2	d8f6f9efd91935cceb1b209df9051162	50	Pfam	PF08100	Dimerisation domain	2	30	2.7e-11	T	12-03-2018	IPR012967	Plant methyltransferase dimerisation	GO:0046983
4497_101_2	d8f6f9efd91935cceb1b209df9051162	50	Gene3D	G3DSA:1.10.10.10		1	50	2.1e-17	T	12-03-2018	IPR011991	Winged helix-turn-helix DNA-binding domain
18004_210_3	b804d6173384a5167702011698a0ce7d	50	Pfam	PF08392	FAE1/Type III polyketide synthase-like protein	27	48	3.8e-05	T	12-03-2018	IPR013601	FAE1/Type III polyketide synthase-like protein	GO:0006633|GO:0016020|GO:0016747	KEGG: 00062+2.3.1.199|KEGG: 00650+2.3.1.19|MetaCyc: PWY-5080|MetaCyc: PWY-5972|MetaCyc: PWY-6433|MetaCyc: PWY-6598|MetaCyc: PWY-7036|MetaCyc: PWY-7601|MetaCyc: PWY-7602|MetaCyc: PWY-7619|MetaCyc: PWY-7724|MetaCyc: PWY-7725
16168_16_3	e9edd41bb457b31ddf5531a3d2bd277d	50	Pfam	PF07712	Stress up-regulated Nod 19	3	49	6e-12	T	12-03-2018	IPR011692	Stress up-regulated Nod 19
20620_57_6	e7b04c4cb1d65885ba367dd1b3f50385	50	Pfam	PF03732	Retrotransposon gag protein	2	43	4.8e-05	T	12-03-2018	IPR005162	Retrotransposon gag domain
5541_30_1	90283a9bc3ab50b6210e26fff666100d	50	Gene3D	G3DSA:1.10.238.10		17	47	0.00071	T	12-03-2018	IPR011992	EF-hand domain pair
4117_17_2	3db6ca53827409c3a4ede94240ad861e	50	Gene3D	G3DSA:3.80.10.10		1	49	3.3e-13	T	12-03-2018	IPR032675	Leucine-rich repeat domain, L domain-like
1346_12_2	ce6adf22e7909552b584bf2c5421681c	50	Gene3D	G3DSA:3.80.10.10		4	48	3.4e-07	T	12-03-2018	IPR032675	Leucine-rich repeat domain, L domain-like
557_12_5	01aa13e41db777f0f5206dca10ae4f02	50	Pfam	PF04646	Protein of unknown function, DUF604	1	49	3.6e-18	T	12-03-2018	IPR006740	Protein of unknown function DUF604
395_23_3	81cdfd9f83e1c1e4445c8f56bbbcf0a3	50	Pfam	PF07727	Reverse transcriptase (RNA-dependent DNA polymerase)	7	49	2.6e-08	T	12-03-2018	IPR013103	Reverse transcriptase, RNA-dependent DNA polymerase		KEGG: 00230+2.7.7.7|KEGG: 00240+2.7.7.7
18318_34_1	0027f4c0772f724f3ecec3e97f7a5bad	50	Gene3D	G3DSA:3.30.420.10		1	48	0.00025	T	12-03-2018	IPR012337	Ribonuclease H-like domain	GO:0003676
1274_21_6	4345175dd373340514a4e1bec8de53d3	50	Gene3D	G3DSA:3.30.420.10		1	35	2.8e-05	T	12-03-2018	IPR012337	Ribonuclease H-like domain	GO:0003676
9984_57_2	81b2433ba092d47533d1f13a343aa63a	49	Gene3D	G3DSA:1.20.1110.10		19	48	3.1e-05	T	12-03-2018	IPR023298	P-type ATPase, transmembrane domain		Reactome: R-HSA-936837
108_29_5	049ca79b879e398220bf648d3aa63f74	50	Pfam	PF00304	Gamma-thionin family	11	49	3e-13	T	12-03-2018
108_29_5	049ca79b879e398220bf648d3aa63f74	50	Gene3D	G3DSA:3.30.30.10		11	49	1e-15	T	12-03-2018	IPR003614	Knottin, scorpion toxin-like	GO:0006952
108_29_5	049ca79b879e398220bf648d3aa63f74	50	PRINTS	PR00288	Purothionin signature	12	27	2.2e-06	T	12-03-2018	IPR008176	Defensin, plant	GO:0006952
108_29_5	049ca79b879e398220bf648d3aa63f74	50	PRINTS	PR00288	Purothionin signature	28	41	2.2e-06	T	12-03-2018	IPR008176	Defensin, plant	GO:0006952
17107_16_6	ebd991f89cd8c4b581913e9c25145194	46	Pfam	PF05212	Protein of unknown function (DUF707)	1	23	1.3e-08	T	12-03-2018	IPR007877	Protein of unknown function DUF707
23372_109_2	cddd53a851ed277d5d7816f9b7f32a6d	50	Gene3D	G3DSA:2.70.98.10		6	49	3e-08	T	12-03-2018	IPR014718	Glycoside hydrolase-type carbohydrate-binding	GO:0003824|GO:0005975|GO:0030246
4191_33_5	6cfcf18ca04b9834fd31e18ac1a1cfe3	50	Gene3D	G3DSA:3.30.420.10		1	49	9e-07	T	12-03-2018	IPR012337	Ribonuclease H-like domain	GO:0003676
2316_16_2	c2c6116e144eb1bf55fe598f41e5ba21	50	Gene3D	G3DSA:3.80.10.10		1	49	6.4e-12	T	12-03-2018	IPR032675	Leucine-rich repeat domain, L domain-like
8110_170_2	6d155d1a8c474f6bc7d380fe690fa910	50	Gene3D	G3DSA:3.20.20.80		1	50	6.7e-16	T	12-03-2018	IPR013781	Glycoside hydrolase, catalytic domain	GO:0005975
8110_170_2	6d155d1a8c474f6bc7d380fe690fa910	50	Pfam	PF00332	Glycosyl hydrolases family 17	1	50	1.8e-12	T	12-03-2018	IPR000490	Glycoside hydrolase family 17	GO:0004553|GO:0005975	KEGG: 00500+3.2.1.39
16827_88_2	ed9aa89d37273d78964c2d959a40df1d	50	Gene3D	G3DSA:1.10.630.10		1	49	3.4e-17	T	12-03-2018	IPR001128	Cytochrome P450	GO:0005506|GO:0016705|GO:0020037|GO:0055114
16827_88_2	ed9aa89d37273d78964c2d959a40df1d	50	Pfam	PF00067	Cytochrome P450	1	49	3.3e-16	T	12-03-2018	IPR001128	Cytochrome P450	GO:0005506|GO:0016705|GO:0020037|GO:0055114
16827_88_2	ed9aa89d37273d78964c2d959a40df1d	50	PRINTS	PR00465	E-class P450 group IV signature	1	19	4.3e-08	T	12-03-2018	IPR002403	Cytochrome P450, E-class, group IV	GO:0004497|GO:0005506|GO:0016705|GO:0020037|GO:0055114
16827_88_2	ed9aa89d37273d78964c2d959a40df1d	50	PRINTS	PR00465	E-class P450 group IV signature	44	50	4.3e-08	T	12-03-2018	IPR002403	Cytochrome P450, E-class, group IV	GO:0004497|GO:0005506|GO:0016705|GO:0020037|GO:0055114
16827_88_2	ed9aa89d37273d78964c2d959a40df1d	50	PRINTS	PR00465	E-class P450 group IV signature	28	44	4.3e-08	T	12-03-2018	IPR002403	Cytochrome P450, E-class, group IV	GO:0004497|GO:0005506|GO:0016705|GO:0020037|GO:0055114
8635_55_2	255a46ef9f60fcd72dc2eb3444a77c1c	50	Pfam	PF07727	Reverse transcriptase (RNA-dependent DNA polymerase)	1	40	3.9e-06	T	12-03-2018	IPR013103	Reverse transcriptase, RNA-dependent DNA polymerase		KEGG: 00230+2.7.7.7|KEGG: 00240+2.7.7.7
3302_79_5	953d5d00de70d314902c0f5c813bdbc4	50	Pfam	PF14223	gag-polypeptide of LTR copia-type	5	49	1.5e-06	T	12-03-2018
17918_52_5	fb7983dd04ae52cd19d03f1036f9e00d	48	Gene3D	G3DSA:1.10.10.470		10	47	0.00097	T	12-03-2018	IPR013797	Maltooligosyl trehalose synthase, N-terminal		KEGG: 00500+5.4.99.15|MetaCyc: PWY-2661
19617_18_1	60286d4937255467526efe66e49e10e6	50	Gene3D	G3DSA:1.25.40.20		11	42	0.00041	T	12-03-2018	IPR020683	Ankyrin repeat-containing domain
9179_103_6	824155c9547bd505b72e353a93bcfb01	50	Pfam	PF08284	Retroviral aspartyl protease	3	43	1.3e-09	T	12-03-2018	IPR013242	Retroviral aspartyl protease
15969_42_1	a66fb1afd8769e6f9f5d67aca2514350	45	Gene3D	G3DSA:2.30.32.30		1	30	0.00028	T	12-03-2018	IPR009031	Carbohydrate binding module family 10	GO:0005975|GO:0030248
19277_40_4	a6cbe89194091b2e1e8163096e5b88f3	50	Pfam	PF14416	PMR5 N terminal Domain	7	50	1.9e-16	T	12-03-2018	IPR025846	PMR5 N-terminal domain
3791_30_6	b05078668e1ce7fd99e330b5e13e5b79	50	TIGRFAM	TIGR00756	PPR: pentatricopeptide repeat domain	24	49	4.9e-07	T	12-03-2018	IPR002885	Pentatricopeptide repeat
3791_30_6	b05078668e1ce7fd99e330b5e13e5b79	50	Pfam	PF13041	PPR repeat family	2	33	1.6e-10	T	12-03-2018	IPR002885	Pentatricopeptide repeat
3426_11_2	82a41c795a090e61f5d1587d2b85b863	50	Gene3D	G3DSA:3.80.10.10		2	48	1e-12	T	12-03-2018	IPR032675	Leucine-rich repeat domain, L domain-like
3426_11_2	82a41c795a090e61f5d1587d2b85b863	50	Pfam	PF00560	Leucine Rich Repeat	1	21	0.47	T	12-03-2018	IPR001611	Leucine-rich repeat	GO:0005515
3426_11_2	82a41c795a090e61f5d1587d2b85b863	50	Pfam	PF00560	Leucine Rich Repeat	23	45	0.17	T	12-03-2018	IPR001611	Leucine-rich repeat	GO:0005515
16959_43_4	388f825db6b639655d9bc1e5a203aba8	50	Gene3D	G3DSA:3.20.20.80		1	50	5e-12	T	12-03-2018	IPR013781	Glycoside hydrolase, catalytic domain	GO:0005975
14613_16_5	a77dfb9cf09cfc6ec5068b866a513a8c	50	Gene3D	G3DSA:3.40.50.1110		1	49	0.001	T	12-03-2018	IPR013830	SGNH hydrolase-type esterase domain
13496_60_6	48fa5cb691db4d0c7310b87e6ae2ed06	50	Gene3D	G3DSA:3.20.20.70		2	38	9.1e-08	T	12-03-2018	IPR013785	Aldolase-type TIM barrel	GO:0003824
13496_60_6	48fa5cb691db4d0c7310b87e6ae2ed06	50	Pfam	PF00724	NADH:flavin oxidoreductase / NADH oxidase family	2	37	0.00016	T	12-03-2018	IPR001155	NADH:flavin oxidoreductase/NADH oxidase, N-terminal	GO:0010181|GO:0016491|GO:0055114
1456_29_2	196711f19813545962d2ec338a16760c	49	Pfam	PF07727	Reverse transcriptase (RNA-dependent DNA polymerase)	2	46	1.9e-11	T	12-03-2018	IPR013103	Reverse transcriptase, RNA-dependent DNA polymerase		KEGG: 00230+2.7.7.7|KEGG: 00240+2.7.7.7
1243_12_6	a9d828bbe528851059f8870b349277ac	50	Pfam	PF14111	Domain of unknown function (DUF4283)	1	48	5.9e-11	T	12-03-2018	IPR025558	Domain of unknown function DUF4283
335_54_2	62910fcd9f29663a6e4bf3f8855683be	50	Pfam	PF01657	Salt stress response/antifungal	1	49	2.5e-10	T	12-03-2018	IPR002902	Gnk2-homologous domain
1112_24_5	3376fa8d2644807aff5edf8370833861	50	Pfam	PF05970	PIF1-like helicase	1	48	5.5e-14	T	12-03-2018	IPR010285	DNA helicase Pif1-like	GO:0000723|GO:0003678|GO:0006281
5014_175_5	e2e78b8d8dae39cc6a22b433f3da2f3a	50	Pfam	PF04862	Protein of unknown function (DUF642)	1	49	7.5e-18	T	12-03-2018	IPR006946	Domain of unknown function DUF642
9901_16_3	6db821fea696f0c54d1629721eb71290	45	Pfam	PF05153	Myo-inositol oxygenase	2	25	7.1e-06	T	12-03-2018	IPR007828	Inositol oxygenase	GO:0005506|GO:0005737|GO:0019310|GO:0050113|GO:0055114	KEGG: 00053+1.13.99.1|KEGG: 00562+1.13.99.1|MetaCyc: PWY-4841
737_10_1	dea78c8255b15b0f9cc20a32a4eebb35	50	Pfam	PF00560	Leucine Rich Repeat	30	46	1.2	T	12-03-2018	IPR001611	Leucine-rich repeat	GO:0005515
737_10_1	dea78c8255b15b0f9cc20a32a4eebb35	50	Pfam	PF00560	Leucine Rich Repeat	3	21	0.003	T	12-03-2018	IPR001611	Leucine-rich repeat	GO:0005515
737_10_1	dea78c8255b15b0f9cc20a32a4eebb35	50	Gene3D	G3DSA:3.80.10.10		2	46	5.1e-10	T	12-03-2018	IPR032675	Leucine-rich repeat domain, L domain-like
12027_49_6	4ea26f79b41f0a2586f839c878de8f3b	48	Gene3D	G3DSA:3.30.420.10		19	48	0.00038	T	12-03-2018	IPR012337	Ribonuclease H-like domain	GO:0003676
7231_17_1	b957b895cdf85030d90a7517809a82cb	48	Gene3D	G3DSA:3.30.420.10		2	43	7.7e-06	T	12-03-2018	IPR012337	Ribonuclease H-like domain	GO:0003676
4045_108_4	20bcf4a04e19f2cd292dfc687d60ca26	47	Pfam	PF07727	Reverse transcriptase (RNA-dependent DNA polymerase)	15	44	1.8e-08	T	12-03-2018	IPR013103	Reverse transcriptase, RNA-dependent DNA polymerase		KEGG: 00230+2.7.7.7|KEGG: 00240+2.7.7.7
16610_104_3	c64e96f0ea00b359a484ca2a5f0628cd	49	Gene3D	G3DSA:3.30.530.20		1	48	0.00021	T	12-03-2018	IPR023393	START-like domain
4944_15_6	b5d8672a47ad20af89d8e9f557f03a8e	50	Pfam	PF00098	Zinc knuckle	35	50	2.7e-05	T	12-03-2018	IPR001878	Zinc finger, CCHC-type	GO:0003676|GO:0008270
9642_51_5	e69dbedec60a76caa64b49b6e346d896	49	Pfam	PF07727	Reverse transcriptase (RNA-dependent DNA polymerase)	1	48	1.9e-10	T	12-03-2018	IPR013103	Reverse transcriptase, RNA-dependent DNA polymerase		KEGG: 00230+2.7.7.7|KEGG: 00240+2.7.7.7
6921_87_3	ac13c0d69c5a4b95e1e3f8ebb88f0f39	50	Gene3D	G3DSA:3.30.420.10		3	39	7.3e-05	T	12-03-2018	IPR012337	Ribonuclease H-like domain	GO:0003676
3559_15_2	d379cf98cec901ae917930416e469c7f	50	Gene3D	G3DSA:3.30.420.10		16	48	0.00035	T	12-03-2018	IPR012337	Ribonuclease H-like domain	GO:0003676
5293_34_3	0d5944f124c255adf2cbda24fe5eb718	50	TIGRFAM	TIGR00756	PPR: pentatricopeptide repeat domain	16	49	3.3e-08	T	12-03-2018	IPR002885	Pentatricopeptide repeat
5293_34_3	0d5944f124c255adf2cbda24fe5eb718	50	Pfam	PF13041	PPR repeat family	14	49	2.9e-07	T	12-03-2018	IPR002885	Pentatricopeptide repeat
2352_145_1	0c6f3cec52eb3560f0d3b40a4575fa5b	50	Pfam	PF13606	Ankyrin repeat	15	43	8.1e-08	T	12-03-2018	IPR002110	Ankyrin repeat	GO:0005515
2352_145_1	0c6f3cec52eb3560f0d3b40a4575fa5b	50	Gene3D	G3DSA:1.25.40.20		14	50	7.1e-10	T	12-03-2018	IPR020683	Ankyrin repeat-containing domain
17665_18_4	9d66c594eb6484ed2f7687556bdbaa0c	49	Pfam	PF13839	GDSL/SGNH-like Acyl-Esterase family found in Pmr5 and Cas1p	5	45	1.1e-10	T	12-03-2018	IPR026057	PC-Esterase
8266_21_1	9b175eea2d40f543dbbfccad05191062	48	Pfam	PF02234	Cyclin-dependent kinase inhibitor	1	17	3.9e-05	T	12-03-2018	IPR003175	Cyclin-dependent kinase inhibitor	GO:0004861|GO:0005634|GO:0007050
7547_115_6	9c9ddde703e847e1c299ba3fff9875d3	50	Gene3D	G3DSA:3.60.10.10		7	44	0.00039	T	12-03-2018	IPR005135	Endonuclease/exonuclease/phosphatase
5400_100_2	d26c19affa17c41077c4277b4f82c20e	50	PRINTS	PR00171	Sugar transporter signature	30	42	3e-11	T	12-03-2018	IPR003663	Sugar/inositol transporter	GO:0016020|GO:0022891|GO:0055085
5400_100_2	d26c19affa17c41077c4277b4f82c20e	50	PRINTS	PR00171	Sugar transporter signature	7	28	3e-11	T	12-03-2018	IPR003663	Sugar/inositol transporter	GO:0016020|GO:0022891|GO:0055085
5400_100_2	d26c19affa17c41077c4277b4f82c20e	50	Pfam	PF00083	Sugar (and other) transporter	3	49	5.6e-13	T	12-03-2018	IPR005828	Major facilitator, sugar transporter-like	GO:0016021|GO:0022857|GO:0055085
10626_25_4	a831a29abe56b26466d37081f77ae500	50	Pfam	PF00155	Aminotransferase class I and II	1	49	9.9e-12	T	12-03-2018	IPR004839	Aminotransferase, class I/classII	GO:0009058|GO:0030170
10626_25_4	a831a29abe56b26466d37081f77ae500	50	Gene3D	G3DSA:3.90.1150.10		1	50	4.5e-11	T	12-03-2018	IPR015422	Pyridoxal phosphate-dependent transferase, major region, subdomain 2	GO:0003824
14305_10_5	b6e8f26ec530d44bd372013870712cd5	50	Gene3D	G3DSA:1.20.5.30		8	35	0.00058	T	12-03-2018	IPR019466	Matrilin, coiled-coil trimerisation domain
21488_59_2	6a420d7578efda8fc36b47771e5b9a61	50	Pfam	PF01565	FAD binding domain	4	46	1.4e-05	T	12-03-2018	IPR006094	FAD linked oxidase, N-terminal	GO:0016491|GO:0050660|GO:0055114
8101_58_1	b69bdc44dd53b33744ec4ecd7db9f397	49	Pfam	PF00012	Hsp70 protein	13	42	8.3e-10	T	12-03-2018	IPR013126	Heat shock protein 70 family		Reactome: R-HSA-3371453
10864_24_3	95863692ea9f3200df14ae3fa0e383ec	50	Pfam	PF13976	GAG-pre-integrase domain	3	38	4.1e-08	T	12-03-2018	IPR025724	GAG-pre-integrase domain		KEGG: 00230+2.7.7.7|KEGG: 00240+2.7.7.7
19382_21_4	d9778dc0973312738595e881a860a41c	50	Pfam	PF03080	Domain of unknown function (DUF239)	1	48	7.6e-17	T	12-03-2018	IPR004314	Neprosin
19407_75_4	d4bbb9cee842557756736f6f95ebeb70	50	Pfam	PF07727	Reverse transcriptase (RNA-dependent DNA polymerase)	1	47	6.1e-11	T	12-03-2018	IPR013103	Reverse transcriptase, RNA-dependent DNA polymerase		KEGG: 00230+2.7.7.7|KEGG: 00240+2.7.7.7
13282_16_5	f0ba884344969b579787a2c2c46d6479	50	Pfam	PF06101	Plant protein of unknown function (DUF946)	2	48	6.9e-16	T	12-03-2018	IPR009291	Vacuolar protein sorting-associated protein 62
5284_64_2	2f6dba57e08faa000108eb6445d4e4db	50	Pfam	PF13418	Galactose oxidase, central domain	21	41	0.00018	T	12-03-2018
3092_19_1	4fa1fa056afb66bc4e3c71ec2ae149e0	50	Pfam	PF14223	gag-polypeptide of LTR copia-type	1	44	1.4e-06	T	12-03-2018
1365_144_2	36807f3811ebe9fdd7249cfb5341e40a	50	Pfam	PF00759	Glycosyl hydrolase family 9	1	49	2.4e-10	T	12-03-2018	IPR001701	Glycoside hydrolase family 9	GO:0004553|GO:0005975	KEGG: 00500+3.2.1.4|MetaCyc: PWY-6788
1365_144_2	36807f3811ebe9fdd7249cfb5341e40a	50	Gene3D	G3DSA:1.50.10.10		1	49	1.7e-15	T	12-03-2018	IPR012341	Six-hairpin glycosidase	GO:0003824
3868_18_5	ae52e212b5f2ef9b19e1472327820012	50	Pfam	PF00385	Chromo (CHRromatin Organisation MOdifier) domain	17	49	3.3e-07	T	12-03-2018	IPR023780	Chromo domain
67_18_1	7f3ffac681c4970e63d82794c4e7c5d0	50	Pfam	PF01535	PPR repeat	33	49	0.0024	T	12-03-2018	IPR002885	Pentatricopeptide repeat
67_18_1	7f3ffac681c4970e63d82794c4e7c5d0	50	Pfam	PF01535	PPR repeat	5	29	0.0061	T	12-03-2018	IPR002885	Pentatricopeptide repeat
22940_18_6	7e97704cdfd4980086f7f734a9068723	48	Pfam	PF04827	Plant transposon protein	15	43	6.9e-09	T	12-03-2018	IPR006912	Harbinger transposase-derived protein	GO:0016788
12324_11_2	4c529b7524d70d401e5fe8e4bfb1d18f	50	Gene3D	G3DSA:3.30.559.10		13	49	4.1e-05	T	12-03-2018	IPR023213	Chloramphenicol acetyltransferase-like domain		Reactome: R-HSA-389661
720_12_1	aecf6d721d91c1d5af51cb9007440c4c	48	Gene3D	G3DSA:3.20.20.70		10	47	0.00019	T	12-03-2018	IPR013785	Aldolase-type TIM barrel	GO:0003824
342_12_2	e568a78886a4efeb7501eb9291a9e4b0	50	Gene3D	G3DSA:3.50.50.60		28	49	6.9e-08	T	12-03-2018	IPR023753	FAD/NAD(P)-binding domain	GO:0016491|GO:0055114
13128_37_6	81674106c7acd9292251e7415f7663a0	50	Pfam	PF00098	Zinc knuckle	35	50	2.7e-05	T	12-03-2018	IPR001878	Zinc finger, CCHC-type	GO:0003676|GO:0008270
13275_10_5	d8bf8cf8c7ded526798e6ee4434c63a0	49	Pfam	PF05970	PIF1-like helicase	7	48	7.6e-11	T	12-03-2018	IPR010285	DNA helicase Pif1-like	GO:0000723|GO:0003678|GO:0006281
10800_27_5	6ce063c724ee168ba8e9bc6429e023b9	50	Pfam	PF10536	Plant mobile domain	1	37	8.2e-13	T	12-03-2018	IPR019557	Aminotransferase-like, plant mobile domain		KEGG: 04660+3.1.3.16
11510_13_3	ab606a3f614db22a55037ab7ea93777e	50	Pfam	PF14244	gag-polypeptide of LTR copia-type	2	31	7.3e-07	T	12-03-2018	IPR029472	Gag-polypeptide of LTR copia-type
4286_46_6	c8ae6c620b9ad50df39daa0d8ffe63a8	49	Pfam	PF07727	Reverse transcriptase (RNA-dependent DNA polymerase)	9	48	1.2e-08	T	12-03-2018	IPR013103	Reverse transcriptase, RNA-dependent DNA polymerase		KEGG: 00230+2.7.7.7|KEGG: 00240+2.7.7.7
3848_20_6	a108e782e53c68dfa048bfdbf19c1fa1	50	Pfam	PF14111	Domain of unknown function (DUF4283)	4	45	4.4e-08	T	12-03-2018	IPR025558	Domain of unknown function DUF4283
17293_55_6	e57b6ce7f1ded00140958fb1dad9aeb7	49	Pfam	PF13456	Reverse transcriptase-like	1	41	4e-05	T	12-03-2018
9851_13_5	f9ecd609ab1fff2b11f9fe5ae95d61c2	50	Pfam	PF07727	Reverse transcriptase (RNA-dependent DNA polymerase)	3	49	6.4e-12	T	12-03-2018	IPR013103	Reverse transcriptase, RNA-dependent DNA polymerase		KEGG: 00230+2.7.7.7|KEGG: 00240+2.7.7.7
3875_88_1	7209b5e2092d477f3124413ed6323f57	50	Gene3D	G3DSA:1.25.40.10		1	49	8.5e-14	T	12-03-2018	IPR011990	Tetratricopeptide-like helical domain	GO:0005515
10751_14_1	6fed59993ed3f1cf7709d25f673c7add	50	Gene3D	G3DSA:3.40.50.1110		2	50	6.5e-08	T	12-03-2018	IPR013830	SGNH hydrolase-type esterase domain
12722_16_5	1b58fdb0fa7a621039086d008ba7fda2	50	Gene3D	G3DSA:3.40.970.10		13	38	8.2e-05	T	12-03-2018	IPR011320	Ribonuclease H1, N-terminal
6790_308_5	45564deff9ca3107ecc5e53985bf36e8	49	Pfam	PF07727	Reverse transcriptase (RNA-dependent DNA polymerase)	1	48	3.8e-07	T	12-03-2018	IPR013103	Reverse transcriptase, RNA-dependent DNA polymerase		KEGG: 00230+2.7.7.7|KEGG: 00240+2.7.7.7
5063_23_4	cf3c457cc3678e5203d665dc3802083e	50	Gene3D	G3DSA:2.160.20.10		6	37	5.7e-06	T	12-03-2018	IPR012334	Pectin lyase fold
15423_14_2	5c36f52cfcf502120289d0773a49f1ca	49	Pfam	PF04669	Polysaccharide biosynthesis	1	43	3.3e-09	T	12-03-2018	IPR021148	Polysaccharide biosynthesis domain
20815_19_4	b2afaa37900589601cabd4ca713658da	50	Pfam	PF13456	Reverse transcriptase-like	6	41	6.7e-08	T	12-03-2018
2061_36_4	f13a760c9ceb2e4c50c2138263279dc5	49	Pfam	PF07727	Reverse transcriptase (RNA-dependent DNA polymerase)	12	48	1.1e-09	T	12-03-2018	IPR013103	Reverse transcriptase, RNA-dependent DNA polymerase		KEGG: 00230+2.7.7.7|KEGG: 00240+2.7.7.7
325_66_1	170f338e1e54b360cc4a28ee5d8bccd5	49	Gene3D	G3DSA:3.40.50.1000		13	49	1.6e-12	T	12-03-2018	IPR023214	HAD-like domain
21615_22_2	347ac2f9f4162293391264f2981b776e	50	Pfam	PF12070	Protein SCAI	5	49	1.8e-21	T	12-03-2018	IPR022709	Protein SCAI	GO:0003714|GO:0006351	Reactome: R-HSA-5663220
10160_74_5	79863ea37ca388e304ecc3b9dc9a5d96	50	Pfam	PF07727	Reverse transcriptase (RNA-dependent DNA polymerase)	1	47	8.8e-12	T	12-03-2018	IPR013103	Reverse transcriptase, RNA-dependent DNA polymerase		KEGG: 00230+2.7.7.7|KEGG: 00240+2.7.7.7
8838_19_4	9f7dc0ffc93edea3d38ecc47a96234b2	50	Gene3D	G3DSA:3.30.420.10		2	48	1.1e-05	T	12-03-2018	IPR012337	Ribonuclease H-like domain	GO:0003676
10066_20_1	68ad9d1508e33a0e40f0d4d8b1c71d46	50	Gene3D	G3DSA:3.30.530.20		3	48	8.8e-07	T	12-03-2018	IPR023393	START-like domain
3108_24_3	b991bc2e67f0597668cf925702fc61c1	50	Pfam	PF13976	GAG-pre-integrase domain	2	38	1.5e-09	T	12-03-2018	IPR025724	GAG-pre-integrase domain		KEGG: 00230+2.7.7.7|KEGG: 00240+2.7.7.7
10035_12_3	4ae926cd44bba80cf0c251e3b4405a02	48	Pfam	PF07727	Reverse transcriptase (RNA-dependent DNA polymerase)	1	47	4.2e-07	T	12-03-2018	IPR013103	Reverse transcriptase, RNA-dependent DNA polymerase		KEGG: 00230+2.7.7.7|KEGG: 00240+2.7.7.7
11090_16_3	22bde8e8bb76a120c59c4cc97f6263db	50	Pfam	PF00067	Cytochrome P450	11	48	8.7e-09	T	12-03-2018	IPR001128	Cytochrome P450	GO:0005506|GO:0016705|GO:0020037|GO:0055114
11090_16_3	22bde8e8bb76a120c59c4cc97f6263db	50	Gene3D	G3DSA:1.10.630.10		11	47	5.3e-11	T	12-03-2018	IPR001128	Cytochrome P450	GO:0005506|GO:0016705|GO:0020037|GO:0055114
17066_23_6	42189ff617b6af4162feaea6cdacd93d	50	Gene3D	G3DSA:2.60.120.200		22	49	0.0007	T	12-03-2018	IPR013320	Concanavalin A-like lectin/glucanase domain
20373_179_6	cd8fdba98caf00dc7d58d4c46a6fad14	50	TIGRFAM	TIGR00756	PPR: pentatricopeptide repeat domain	1	21	8.1e-05	T	12-03-2018	IPR002885	Pentatricopeptide repeat
20373_179_6	cd8fdba98caf00dc7d58d4c46a6fad14	50	Pfam	PF13041	PPR repeat family	1	34	1.4e-07	T	12-03-2018	IPR002885	Pentatricopeptide repeat
12345_12_5	281edde35ddd3611dc001d5746f2f648	49	Pfam	PF13456	Reverse transcriptase-like	12	48	5.6e-06	T	12-03-2018
8711_26_1	35deefcde52cdb9a473febe6200bd34c	50	Gene3D	G3DSA:1.20.990.10		1	49	4.1e-05	T	12-03-2018	IPR023173	NADPH-cytochrome p450 reductase, FAD-binding, alpha-helical domain-3	GO:0016491|GO:0055114
5356_28_1	6b831567813bf39729872038ef7756ef	50	Pfam	PF14223	gag-polypeptide of LTR copia-type	1	47	2.8e-06	T	12-03-2018
16719_18_5	d8e6594f243386aa85923eb50647e0f4	50	Pfam	PF00862	Sucrose synthase	2	48	3.9e-09	T	12-03-2018	IPR000368	Sucrose synthase	GO:0005985|GO:0016157
789_33_1	3403af711f867ff74912714dac7dccd9	50	Gene3D	G3DSA:3.30.420.10		1	50	7.2e-07	T	12-03-2018	IPR012337	Ribonuclease H-like domain	GO:0003676
22632_17_5	19809681ea6035efa06c8a87c2f126fd	50	Pfam	PF01603	Protein phosphatase 2A regulatory B subunit (B56 family)	1	49	7.6e-16	T	12-03-2018	IPR002554	Protein phosphatase 2A, regulatory B subunit, B56	GO:0000159|GO:0007165	Reactome: R-HSA-195253|Reactome: R-HSA-196299|Reactome: R-HSA-2467813|Reactome: R-HSA-2500257|Reactome: R-HSA-389513|Reactome: R-HSA-432142|Reactome: R-HSA-4641262|Reactome: R-HSA-5339716|Reactome: R-HSA-5358747|Reactome: R-HSA-5358749|Reactome: R-HSA-5358751|Reactome: R-HSA-5358752|Reactome: R-HSA-5467337|Reactome: R-HSA-5467340|Reactome: R-HSA-5467348|Reactome: R-HSA-5663220|Reactome: R-HSA-567…
10636_20_1	a7dbbdce5273f479abafcdb8ac910f24	50	Gene3D	G3DSA:3.30.420.10		1	50	2.3e-07	T	12-03-2018	IPR012337	Ribonuclease H-like domain	GO:0003676
18607_106_5	74bc9cf07a03cbf95f1349b7b1b80b8f	47	Pfam	PF00514	Armadillo/beta-catenin-like repeat	1	24	9.1e-05	T	12-03-2018	IPR000225	Armadillo	GO:0005515
2449_80_5	add6209571ad3ff9ab7e2e771cee6c1f	50	Pfam	PF07727	Reverse transcriptase (RNA-dependent DNA polymerase)	1	42	7.9e-12	T	12-03-2018	IPR013103	Reverse transcriptase, RNA-dependent DNA polymerase		KEGG: 00230+2.7.7.7|KEGG: 00240+2.7.7.7
8108_75_1	241f9ab5cdeb1acae55bc05f3f7a9c2b	50	Gene3D	G3DSA:3.80.10.10		3	49	6.8e-10	T	12-03-2018	IPR032675	Leucine-rich repeat domain, L domain-like
2446_39_4	6ab10740aaa714ffc5c7ea8ee3560e6c	50	Pfam	PF08284	Retroviral aspartyl protease	8	50	7.9e-08	T	12-03-2018	IPR013242	Retroviral aspartyl protease
5122_27_6	e821979f20571b3cdc8e4889ab80b7cc	50	TIGRFAM	TIGR00756	PPR: pentatricopeptide repeat domain	8	38	2.7e-05	T	12-03-2018	IPR002885	Pentatricopeptide repeat

## Sheet: All
Method	Protein Accession (Contig ID)	Sequence MD5 digest	Sequence Length	Analysis	Signature Accession	Signature Description	Start location	Stop location	e-value	Status	Date	InterPro annotations - accession	InterPro annotations - description
Temp	14317_12_5	b15afccc989133198300638d8ab5295d	50	Pfam	PF00385	Chromo (CHRromatin Organisation MOdifier) domain	15	49	5.2e-09	T	12-03-2018	IPR023780	Chromo domain
Temp	6723_41_5	62a764659d09603542c8e8769ea1ebda	48	Pfam	PF07727	Reverse transcriptase (RNA-dependent DNA polymerase)	1	45	7.2e-11	T	12-03-2018	IPR013103	Reverse transcriptase, RNA-dependent DNA polymerase
Temp	20620_57_6	e7b04c4cb1d65885ba367dd1b3f50385	50	Pfam	PF03732	Retrotransposon gag protein	2	43	4.8e-05	T	12-03-2018	IPR005162	Retrotransposon gag domain
Temp	5935_39_5	355ad4d62ffb12c6165ac39cd6292285	50	Pfam	PF04434	SWIM zinc finger	3	25	8.7e-06	T	12-03-2018	IPR007527	Zinc finger, SWIM-type
Temp	12222_40_2	cf5c8340a5af5cfd24fdf0fe0ce95c94	49	Pfam	PF00862	Sucrose synthase	28	49	2.6e-05	T	12-03-2018	IPR000368	Sucrose synthase
Temp	3369_18_2	18286d4c34162c0ebc260a06f1e8ee92	50	Gene3D	G3DSA:3.40.50.720		2	48	5.8e-07	T	12-03-2018	IPR016040	NAD(P)-binding domain
Temp	3369_18_2	18286d4c34162c0ebc260a06f1e8ee92	50	Pfam	PF02719	Polysaccharide biosynthesis protein	3	48	2.9e-05	T	12-03-2018	IPR003869	Polysaccharide biosynthesis protein, CapD-like domain
Temp	4635_44_2	2fc437c0dbe2b1e04b745f8362bdecfa	50	Pfam	PF00224	Pyruvate kinase, barrel domain	2	49	7e-15	T	12-03-2018	IPR015793	Pyruvate kinase, barrel
Temp	4635_44_2	2fc437c0dbe2b1e04b745f8362bdecfa	50	Gene3D	G3DSA:3.20.20.60		5	49	6.8e-14	T	12-03-2018	IPR015813	Pyruvate/Phosphoenolpyruvate kinase-like domain
Temp	4688_64_2	4fce909fd07eecf3c50d7b36794c30cf	50	Pfam	PF03552	Cellulose synthase	1	48	2.6e-24	T	12-03-2018	IPR005150	Cellulose synthase
Temp	18873_11_6	abbef1cef5c00b3cb6f70d65decf2aea	50	Pfam	PF00098	Zinc knuckle	35	50	2.7e-05	T	12-03-2018	IPR001878	Zinc finger, CCHC-type
Temp	9324_29_1	b73a1555562e79d09246e794fedc8903	50	Gene3D	G3DSA:2.40.270.10		1	48	4.6e-17	T	12-03-2018	IPR007120	DNA-directed RNA polymerase, subunit 2, domain 6
Temp	9324_29_1	b73a1555562e79d09246e794fedc8903	50	Pfam	PF00562	RNA polymerase Rpb2, domain 6	1	49	5.7e-17	T	12-03-2018	IPR007120	DNA-directed RNA polymerase, subunit 2, domain 6
Temp	18412_57_2	d58a82273f530b0ac5841b8d1775995c	50	Gene3D	G3DSA:3.40.33.10		4	50	3e-11	T	12-03-2018	IPR014044	CAP domain
Temp	14305_10_5	b6e8f26ec530d44bd372013870712cd5	50	Gene3D	G3DSA:1.20.5.30		8	35	0.00058	T	12-03-2018	IPR019466	Matrilin, coiled-coil trimerisation domain
Temp	8741_18_2	7e6b864606638524c1450e14a4f7a620	50	Gene3D	G3DSA:1.10.10.10		1	49	2.5e-19	T	12-03-2018	IPR011991	Winged helix-turn-helix DNA-binding domain
Temp	8741_18_2	7e6b864606638524c1450e14a4f7a620	50	Pfam	PF00447	HSF-type DNA-binding	1	49	2.5e-14	T	12-03-2018	IPR000232	Heat shock factor (HSF)-type, DNA-binding
Temp	4584_25_2	d545578aaf3f00d53ab42fa28d387657	50	Gene3D	G3DSA:3.90.226.10		1	50	5.2e-07	T	12-03-2018	IPR029045	ClpP/crotonase-like domain
Temp	14148_12_2	991a8707a0d666caa12e50cb03e9a762	49	Pfam	PF00385	Chromo (CHRromatin Organisation MOdifier) domain	14	46	5e-06	T	12-03-2018	IPR023780	Chromo domain
Temp	21832_53_2	d3cd244b37a8f1b5791423d18de7496b	50	Pfam	PF01151	GNS1/SUR4 family	1	49	6e-13	T	12-03-2018	IPR002076	ELO family
Temp	5862_12_2	3616cb1b44fd35df46097befa09f25e7	49	Gene3D	G3DSA:1.25.40.10		12	49	0.00012	T	12-03-2018	IPR011990	Tetratricopeptide-like helical domain
Temp	797_86_6	3d5c22561896a2ac6419b6f0073ec2fa	50	Pfam	PF13976	GAG-pre-integrase domain	3	49	4.7e-12	T	12-03-2018	IPR025724	GAG-pre-integrase domain
Temp	12279_37_6	0eac670706bd3e53488ea6fc1cd5df26	50	Gene3D	G3DSA:3.40.50.300		2	49	3.9e-17	T	12-03-2018	IPR027417	P-loop containing nucleoside triphosphate hydrolase
Temp	12279_37_6	0eac670706bd3e53488ea6fc1cd5df26	50	Pfam	PF00071	Ras family	9	49	1.8e-12	T	12-03-2018	IPR001806	Small GTPase superfamily
Temp	12279_37_6	0eac670706bd3e53488ea6fc1cd5df26	50	PRINTS	PR00449	Transforming protein P21 ras signature	31	47	1.5e-13	T	12-03-2018
Temp	12279_37_6	0eac670706bd3e53488ea6fc1cd5df26	50	PRINTS	PR00449	Transforming protein P21 ras signature	8	29	1.5e-13	T	12-03-2018
Temp	20941_18_5	50c5c128ec27730b1a72188ed8de3e9c	50	Gene3D	G3DSA:3.30.420.10		3	49	1.7e-10	T	12-03-2018	IPR012337	Ribonuclease H-like domain
Temp	12027_49_6	4ea26f79b41f0a2586f839c878de8f3b	48	Gene3D	G3DSA:3.30.420.10		19	48	0.00038	T	12-03-2018	IPR012337	Ribonuclease H-like domain
Temp	2061_36_4	f13a760c9ceb2e4c50c2138263279dc5	49	Pfam	PF07727	Reverse transcriptase (RNA-dependent DNA polymerase)	12	48	1.1e-09	T	12-03-2018	IPR013103	Reverse transcriptase, RNA-dependent DNA polymerase
Temp	5854_40_2	e90d5dec3b757c3fa645d10a671e7553	50	Pfam	PF03208	PRA1 family protein	2	50	1.3e-08	T	12-03-2018	IPR004895	Prenylated rab acceptor PRA1
Temp	22143_11_5	8c0e8e51e6e5471ae74cbee8cb0988f4	50	Gene3D	G3DSA:3.30.420.10		6	49	6.8e-08	T	12-03-2018	IPR012337	Ribonuclease H-like domain
Temp	21968_41_3	97c816a32558eeceb09ff5f666557e51	50	Pfam	PF06549	Protein of unknown function (DUF1118)	2	49	7.7e-12	T	12-03-2018	IPR009500	Protein of unknown function DUF1118
Temp	4965_18_1	49901471e66bf7f83d228e0fd5f70778	50	Gene3D	G3DSA:3.40.50.1000		5	39	6.6e-06	T	12-03-2018	IPR023214	HAD-like domain
Temp	16937_17_6	f82eb7afb795a11af38a4b66c5eb4489	50	Pfam	PF00098	Zinc knuckle	35	49	2.4e-05	T	12-03-2018	IPR001878	Zinc finger, CCHC-type
Temp	18734_26_3	a4ddfe2047663f6bb23c639321a0b0c8	50	Gene3D	G3DSA:3.30.420.10		2	49	1.4e-08	T	12-03-2018	IPR012337	Ribonuclease H-like domain
Temp	22665_23_3	9aea2e1347b1d180a63f717a87a3bb00	50	Pfam	PF00759	Glycosyl hydrolase family 9	1	32	4.4e-11	T	12-03-2018	IPR001701	Glycoside hydrolase family 9
Temp	22665_23_3	9aea2e1347b1d180a63f717a87a3bb00	50	Gene3D	G3DSA:1.50.10.10		1	46	3.1e-12	T	12-03-2018	IPR012341	Six-hairpin glycosidase
Temp	3226_25_2	ac276ee73e5d7125dbab191b52d560ca	49	Pfam	PF13943	WPP domain	1	48	4.3e-10	T	12-03-2018	IPR025265	WPP domain
Temp	23796_12_2	5c2a764639d20f76012dfe715bfc693e	50	Pfam	PF00221	Aromatic amino acid lyase	1	50	1.2e-11	T	12-03-2018	IPR001106	Aromatic amino acid lyase
Temp	14734_21_1	1a845641d0e3d957834e938c518ce752	50	Pfam	PF07727	Reverse transcriptase (RNA-dependent DNA polymerase)	1	49	5.6e-10	T	12-03-2018	IPR013103	Reverse transcriptase, RNA-dependent DNA polymerase
Temp	6354_22_3	43b40780a2a464b3e3682e68caf1493d	50	Pfam	PF14543	Xylanase inhibitor N-terminal	2	49	1.9e-14	T	12-03-2018	IPR032861	Xylanase inhibitor, N-terminal
Temp	6354_22_3	43b40780a2a464b3e3682e68caf1493d	50	Gene3D	G3DSA:2.40.70.10		2	46	1.2e-11	T	12-03-2018	IPR021109	Aspartic peptidase domain
Temp	19617_18_1	60286d4937255467526efe66e49e10e6	50	Gene3D	G3DSA:1.25.40.20		11	42	0.00041	T	12-03-2018	IPR020683	Ankyrin repeat-containing domain
Temp	3784_24_5	482ee85b2f117007b668b6b014a3a0b1	49	Pfam	PF00664	ABC transporter transmembrane region	5	44	2.1e-05	T	12-03-2018	IPR011527	ABC transporter type 1, transmembrane domain
Temp	605_22_2	2804ea104c2b68f97f69f7ee803f06ad	50	Gene3D	G3DSA:3.80.10.10		5	48	1.7e-09	T	12-03-2018	IPR032675	Leucine-rich repeat domain, L domain-like
Temp	3848_20_6	a108e782e53c68dfa048bfdbf19c1fa1	50	Pfam	PF14111	Domain of unknown function (DUF4283)	4	45	4.4e-08	T	12-03-2018	IPR025558	Domain of unknown function DUF4283
Temp	5504_57_5	0389d59fce503108f4f0d4ff7027181d	50	Gene3D	G3DSA:2.40.180.10		4	48	5.2e-07	T	12-03-2018	IPR011614	Catalase core domain
Temp	894_92_3	a85ed13cdb0489a6d4dea41c92577a94	48	Gene3D	G3DSA:3.30.420.10		10	47	8.1e-07	T	12-03-2018	IPR012337	Ribonuclease H-like domain
Temp	18776_16_6	3e1b382bb9e7b369ec36749c3afca5d2	50	Pfam	PF13976	GAG-pre-integrase domain	2	45	5.5e-13	T	12-03-2018	IPR025724	GAG-pre-integrase domain
Temp	21518_31_5	2e4fa39254c818b3750987674ab87de2	50	Pfam	PF03108	MuDR family transposase	5	49	3.1e-11	T	12-03-2018	IPR004332	Transposase, MuDR, plant
Temp	17714_18_6	cffabe2cfa958ffb46262121d51929d4	50	Pfam	PF08284	Retroviral aspartyl protease	3	44	1.3e-11	T	12-03-2018	IPR013242	Retroviral aspartyl protease
Temp	2874_29_5	f1cc34a4bc3552992acaacf81189154c	50	Pfam	PF07727	Reverse transcriptase (RNA-dependent DNA polymerase)	13	49	3.2e-10	T	12-03-2018	IPR013103	Reverse transcriptase, RNA-dependent DNA polymerase
Temp	22160_12_5	94f1a9623e704f3af0902bab6b2ad7c5	50	Pfam	PF07727	Reverse transcriptase (RNA-dependent DNA polymerase)	1	49	1.3e-17	T	12-03-2018	IPR013103	Reverse transcriptase, RNA-dependent DNA polymerase
Temp	5367_17_4	825781ad6cf2fff799a00ee62778c8d2	50	Gene3D	G3DSA:4.10.60.10		16	49	0.00019	T	12-03-2018	IPR001878	Zinc finger, CCHC-type
Prec_WeQ	14305_10_5	b6e8f26ec530d44bd372013870712cd5	50	Gene3D	G3DSA:1.20.5.30		8	35	0.00058	T	12-03-2018	IPR019466	Matrilin, coiled-coil trimerisation domain
Prec_WeQ	16760_31_1	ed48a40cee860196b449540f43b07895	50	Pfam	PF13976	GAG-pre-integrase domain	12	43	9e-07	T	12-03-2018	IPR025724	GAG-pre-integrase domain
Prec_WeQ	5935_39_5	355ad4d62ffb12c6165ac39cd6292285	50	Pfam	PF04434	SWIM zinc finger	3	25	8.7e-06	T	12-03-2018	IPR007527	Zinc finger, SWIM-type
Prec_WeQ	4584_25_2	d545578aaf3f00d53ab42fa28d387657	50	Gene3D	G3DSA:3.90.226.10		1	50	5.2e-07	T	12-03-2018	IPR029045	ClpP/crotonase-like domain
Prec_WeQ	5949_11_4	1d1df1dc2d6320ba3299841466d7507b	50	Gene3D	G3DSA:3.80.10.10		6	49	3.1e-13	T	12-03-2018	IPR032675	Leucine-rich repeat domain, L domain-like
Prec_WeQ	5949_11_4	1d1df1dc2d6320ba3299841466d7507b	50	Pfam	PF00560	Leucine Rich Repeat	29	49	0.055	T	12-03-2018	IPR001611	Leucine-rich repeat
Prec_WeQ	5949_11_4	1d1df1dc2d6320ba3299841466d7507b	50	Pfam	PF00560	Leucine Rich Repeat	6	25	0.23	T	12-03-2018	IPR001611	Leucine-rich repeat
Prec_WeQ	12222_40_2	cf5c8340a5af5cfd24fdf0fe0ce95c94	49	Pfam	PF00862	Sucrose synthase	28	49	2.6e-05	T	12-03-2018	IPR000368	Sucrose synthase
Prec_WeQ	605_22_2	2804ea104c2b68f97f69f7ee803f06ad	50	Gene3D	G3DSA:3.80.10.10		5	48	1.7e-09	T	12-03-2018	IPR032675	Leucine-rich repeat domain, L domain-like
Prec_WeQ	4688_64_2	4fce909fd07eecf3c50d7b36794c30cf	50	Pfam	PF03552	Cellulose synthase	1	48	2.6e-24	T	12-03-2018	IPR005150	Cellulose synthase
Prec_WeQ	22665_23_3	9aea2e1347b1d180a63f717a87a3bb00	50	Gene3D	G3DSA:1.50.10.10		1	46	3.1e-12	T	12-03-2018	IPR012341	Six-hairpin glycosidase
Prec_WeQ	22665_23_3	9aea2e1347b1d180a63f717a87a3bb00	50	Pfam	PF00759	Glycosyl hydrolase family 9	1	32	4.4e-11	T	12-03-2018	IPR001701	Glycoside hydrolase family 9
Prec_WeQ	20645_129_5	8c06ea2a0bb96aa0af3232c51f9d0d29	50	Pfam	PF13966	zinc-binding in reverse transcriptase	2	35	2.2e-07	T	12-03-2018	IPR026960	Reverse transcriptase zinc-binding domain
Prec_WeQ	9620_36_4	e75f1c2e1d14f1aac395848ac2d6474a	50	Pfam	PF08628	Sorting nexin C terminal	14	49	7.9e-10	T	12-03-2018	IPR013937	Sorting nexin, C-terminal
Prec_WeQ	4388_12_6	9835e66385f0aa01ac30c41c4f3bc4b8	50	Pfam	PF08284	Retroviral aspartyl protease	2	48	2.2e-09	T	12-03-2018	IPR013242	Retroviral aspartyl protease
Prec_WeQ	6813_33_1	41c522eb5b0d3144126f735d079d2a67	50	Gene3D	G3DSA:3.40.50.300		2	43	4.3e-18	T	12-03-2018	IPR027417	P-loop containing nucleoside triphosphate hydrolase
Prec_WeQ	6813_33_1	41c522eb5b0d3144126f735d079d2a67	50	Pfam	PF02689	Helicase	5	47	6.7e-05	T	12-03-2018	IPR003840	DNA helicase
Prec_WeQ	6877_37_5	2cf14e58b8ba5c210f67263fd2e9d78e	50	Pfam	PF00067	Cytochrome P450	1	49	4.7e-08	T	12-03-2018	IPR001128	Cytochrome P450
Prec_WeQ	6877_37_5	2cf14e58b8ba5c210f67263fd2e9d78e	50	Gene3D	G3DSA:1.10.630.10		1	49	4.2e-08	T	12-03-2018	IPR001128	Cytochrome P450
Prec_WeQ	3778_36_6	66bb79f8533bdf3e57f3e91344411b2b	49	Pfam	PF07727	Reverse transcriptase (RNA-dependent DNA polymerase)	15	45	8.2e-09	T	12-03-2018	IPR013103	Reverse transcriptase, RNA-dependent DNA polymerase
Prec_WeQ	797_86_6	3d5c22561896a2ac6419b6f0073ec2fa	50	Pfam	PF13976	GAG-pre-integrase domain	3	49	4.7e-12	T	12-03-2018	IPR025724	GAG-pre-integrase domain
Prec_WeQ	3784_24_5	482ee85b2f117007b668b6b014a3a0b1	49	Pfam	PF00664	ABC transporter transmembrane region	5	44	2.1e-05	T	12-03-2018	IPR011527	ABC transporter type 1, transmembrane domain
Prec_WeQ	18873_11_6	abbef1cef5c00b3cb6f70d65decf2aea	50	Pfam	PF00098	Zinc knuckle	35	50	2.7e-05	T	12-03-2018	IPR001878	Zinc finger, CCHC-type
Prec_WeQ	5154_29_1	c4a662bbdbb80c3670c19bb3022c601c	50	Pfam	PF07727	Reverse transcriptase (RNA-dependent DNA polymerase)	1	49	1.3e-17	T	12-03-2018	IPR013103	Reverse transcriptase, RNA-dependent DNA polymerase
Prec_WeQ	23078_21_2	0d5ffb9c675f749559f063c536197310	50	Gene3D	G3DSA:3.80.10.10		2	48	1.2e-05	T	12-03-2018	IPR032675	Leucine-rich repeat domain, L domain-like
Prec_WeQ	12323_44_5	011d2b0c78407ac24b97f7c9b4bd5e0d	49	Pfam	PF07727	Reverse transcriptase (RNA-dependent DNA polymerase)	1	46	3.9e-14	T	12-03-2018	IPR013103	Reverse transcriptase, RNA-dependent DNA polymerase
Prec_WeQ	3369_18_2	18286d4c34162c0ebc260a06f1e8ee92	50	Gene3D	G3DSA:3.40.50.720		2	48	5.8e-07	T	12-03-2018	IPR016040	NAD(P)-binding domain
Prec_WeQ	3369_18_2	18286d4c34162c0ebc260a06f1e8ee92	50	Pfam	PF02719	Polysaccharide biosynthesis protein	3	48	2.9e-05	T	12-03-2018	IPR003869	Polysaccharide biosynthesis protein, CapD-like domain
Prec_WeQ	18734_26_3	a4ddfe2047663f6bb23c639321a0b0c8	50	Gene3D	G3DSA:3.30.420.10		2	49	1.4e-08	T	12-03-2018	IPR012337	Ribonuclease H-like domain
Prec_WeQ	21518_31_5	2e4fa39254c818b3750987674ab87de2	50	Pfam	PF03108	MuDR family transposase	5	49	3.1e-11	T	12-03-2018	IPR004332	Transposase, MuDR, plant
Prec_WeQ	4635_44_2	2fc437c0dbe2b1e04b745f8362bdecfa	50	Pfam	PF00224	Pyruvate kinase, barrel domain	2	49	7e-15	T	12-03-2018	IPR015793	Pyruvate kinase, barrel
Prec_WeQ	4635_44_2	2fc437c0dbe2b1e04b745f8362bdecfa	50	Gene3D	G3DSA:3.20.20.60		5	49	6.8e-14	T	12-03-2018	IPR015813	Pyruvate/Phosphoenolpyruvate kinase-like domain
Prec_WeQ	21005_14_4	814fe64f654eced054dcc949798aba56	47	Pfam	PF04827	Plant transposon protein	4	43	2e-09	T	12-03-2018	IPR006912	Harbinger transposase-derived protein
Prec_WeQ	20063_33_5	2acc985ce19b3939c737cde728468a5f	50	Gene3D	G3DSA:3.30.420.10		5	49	3.6e-10	T	12-03-2018	IPR012337	Ribonuclease H-like domain
Prec_WeQ	12279_37_6	0eac670706bd3e53488ea6fc1cd5df26	50	Gene3D	G3DSA:3.40.50.300		2	49	3.9e-17	T	12-03-2018	IPR027417	P-loop containing nucleoside triphosphate hydrolase
Prec_WeQ	12279_37_6	0eac670706bd3e53488ea6fc1cd5df26	50	Pfam	PF00071	Ras family	9	49	1.8e-12	T	12-03-2018	IPR001806	Small GTPase superfamily
Prec_WeQ	12279_37_6	0eac670706bd3e53488ea6fc1cd5df26	50	PRINTS	PR00449	Transforming protein P21 ras signature	31	47	1.5e-13	T	12-03-2018
Prec_WeQ	12279_37_6	0eac670706bd3e53488ea6fc1cd5df26	50	PRINTS	PR00449	Transforming protein P21 ras signature	8	29	1.5e-13	T	12-03-2018
Prec_WeQ	8838_19_4	9f7dc0ffc93edea3d38ecc47a96234b2	50	Gene3D	G3DSA:3.30.420.10		2	48	1.1e-05	T	12-03-2018	IPR012337	Ribonuclease H-like domain
Prec_WeQ	22632_17_5	19809681ea6035efa06c8a87c2f126fd	50	Pfam	PF01603	Protein phosphatase 2A regulatory B subunit (B56 family)	1	49	7.6e-16	T	12-03-2018	IPR002554	Protein phosphatase 2A, regulatory B subunit, B56
Prec_WeQ	3848_20_6	a108e782e53c68dfa048bfdbf19c1fa1	50	Pfam	PF14111	Domain of unknown function (DUF4283)	4	45	4.4e-08	T	12-03-2018	IPR025558	Domain of unknown function DUF4283
Prec_WeQ	894_92_3	a85ed13cdb0489a6d4dea41c92577a94	48	Gene3D	G3DSA:3.30.420.10		10	47	8.1e-07	T	12-03-2018	IPR012337	Ribonuclease H-like domain
Prec_WeQ	16937_17_6	f82eb7afb795a11af38a4b66c5eb4489	50	Pfam	PF00098	Zinc knuckle	35	49	2.4e-05	T	12-03-2018	IPR001878	Zinc finger, CCHC-type
Prec_WeQ	6354_22_3	43b40780a2a464b3e3682e68caf1493d	50	Pfam	PF14543	Xylanase inhibitor N-terminal	2	49	1.9e-14	T	12-03-2018	IPR032861	Xylanase inhibitor, N-terminal
Prec_WeQ	6354_22_3	43b40780a2a464b3e3682e68caf1493d	50	Gene3D	G3DSA:2.40.70.10		2	46	1.2e-11	T	12-03-2018	IPR021109	Aspartic peptidase domain
Prec_WeQ	5367_17_4	825781ad6cf2fff799a00ee62778c8d2	50	Gene3D	G3DSA:4.10.60.10		16	49	0.00019	T	12-03-2018	IPR001878	Zinc finger, CCHC-type
Prec_WeQ	20302_33_6	c7d7496c2b920427b8663cc1ea57d245	50	Gene3D	G3DSA:3.40.50.300		1	49	5.5e-17	T	12-03-2018	IPR027417	P-loop containing nucleoside triphosphate hydrolase
Prec_WeQ	20302_33_6	c7d7496c2b920427b8663cc1ea57d245	50	Pfam	PF00005	ABC transporter	1	48	2.8e-12	T	12-03-2018	IPR003439	ABC transporter-like
Prec_WeQ	10138_31_6	9678a8acd4c4598d5454fb9ce90cdefd	50	Pfam	PF03081	Exo70 exocyst complex subunit	2	49	7.3e-14	T	12-03-2018	IPR004140	Exocyst complex component Exo70
Prec_WeQ	22160_12_5	94f1a9623e704f3af0902bab6b2ad7c5	50	Pfam	PF07727	Reverse transcriptase (RNA-dependent DNA polymerase)	1	49	1.3e-17	T	12-03-2018	IPR013103	Reverse transcriptase, RNA-dependent DNA polymerase
Prec_WeQ	14388_30_5	44c7a900192eeb064e648c0d3a08e6f3	50	Gene3D	G3DSA:3.30.420.10		3	49	9.3e-10	T	12-03-2018	IPR012337	Ribonuclease H-like domain
Prec_WeQ	5504_57_5	0389d59fce503108f4f0d4ff7027181d	50	Gene3D	G3DSA:2.40.180.10		4	48	5.2e-07	T	12-03-2018	IPR011614	Catalase core domain
Prec_WeQ	3226_25_2	ac276ee73e5d7125dbab191b52d560ca	49	Pfam	PF13943	WPP domain	1	48	4.3e-10	T	12-03-2018	IPR025265	WPP domain
Prec_WeQ	12108_23_2	b9f8cd336b902c7a6aec686a31f14857	50	Pfam	PF00643	B-box zinc finger	6	48	4.5e-06	T	12-03-2018	IPR000315	B-box-type zinc finger
Prec_WeQ	8849_55_5	18c350ca21e43e3774e374d6eb1bb1fa	50	Pfam	PF00665	Integrase core domain	3	49	2.1e-07	T	12-03-2018	IPR001584	Integrase, catalytic core
Prec_WeQ	8849_55_5	18c350ca21e43e3774e374d6eb1bb1fa	50	Gene3D	G3DSA:3.30.420.10		5	49	3.1e-07	T	12-03-2018	IPR012337	Ribonuclease H-like domain
Prec_WeQ	7541_12_6	27571a46fc3332624daa1d0aaea18767	50	Gene3D	G3DSA:4.10.60.10		29	49	5.3e-05	T	12-03-2018	IPR001878	Zinc finger, CCHC-type
Prec_WeQ	7541_12_6	27571a46fc3332624daa1d0aaea18767	50	Pfam	PF00098	Zinc knuckle	30	45	0.00012	T	12-03-2018	IPR001878	Zinc finger, CCHC-type
Prec_WeQ	20620_57_6	e7b04c4cb1d65885ba367dd1b3f50385	50	Pfam	PF03732	Retrotransposon gag protein	2	43	4.8e-05	T	12-03-2018	IPR005162	Retrotransposon gag domain
Prec_WeQ	2874_29_5	f1cc34a4bc3552992acaacf81189154c	50	Pfam	PF07727	Reverse transcriptase (RNA-dependent DNA polymerase)	13	49	3.2e-10	T	12-03-2018	IPR013103	Reverse transcriptase, RNA-dependent DNA polymerase
Prec_WeQ	7326_16_6	f68043e5a82042291da142b5ce77a206	50	Pfam	PF00098	Zinc knuckle	35	49	1.1e-05	T	12-03-2018	IPR001878	Zinc finger, CCHC-type
Prec_WeQ	4426_94_4	6e81a76c53fb47bcdafab9126999320c	50	Pfam	PF07727	Reverse transcriptase (RNA-dependent DNA polymerase)	1	49	1.1e-10	T	12-03-2018	IPR013103	Reverse transcriptase, RNA-dependent DNA polymerase
Prec_WeQ	14075_25_5	1301c8a5f23a5692e35f2fb05baf70a3	50	Pfam	PF00022	Actin	1	46	5.4e-08	T	12-03-2018	IPR004000	Actin family
Prec_WeQ	6290_37_6	36296bd8c4ceee685101f80d27dfa0aa	49	Pfam	PF00098	Zinc knuckle	34	48	0.00032	T	12-03-2018	IPR001878	Zinc finger, CCHC-type
Prec_WeQ	5862_12_2	3616cb1b44fd35df46097befa09f25e7	49	Gene3D	G3DSA:1.25.40.10		12	49	0.00012	T	12-03-2018	IPR011990	Tetratricopeptide-like helical domain
Prec_WeQ	21096_14_6	feaf26904cb2ec3b12b5eef42deb94bd	50	Gene3D	G3DSA:3.40.50.1110		23	49	2.5e-06	T	12-03-2018	IPR013830	SGNH hydrolase-type esterase domain
Prec_WeQ	18017_61_3	fa4aebb63e9dc3369970685043439818	49	Pfam	PF13976	GAG-pre-integrase domain	8	37	5.1e-07	T	12-03-2018	IPR025724	GAG-pre-integrase domain
Prec_WeQ	2061_36_4	f13a760c9ceb2e4c50c2138263279dc5	49	Pfam	PF07727	Reverse transcriptase (RNA-dependent DNA polymerase)	12	48	1.1e-09	T	12-03-2018	IPR013103	Reverse transcriptase, RNA-dependent DNA polymerase
Prec_WeQ	9324_29_1	b73a1555562e79d09246e794fedc8903	50	Gene3D	G3DSA:2.40.270.10		1	48	4.6e-17	T	12-03-2018	IPR007120	DNA-directed RNA polymerase, subunit 2, domain 6
Prec_WeQ	9324_29_1	b73a1555562e79d09246e794fedc8903	50	Pfam	PF00562	RNA polymerase Rpb2, domain 6	1	49	5.7e-17	T	12-03-2018	IPR007120	DNA-directed RNA polymerase, subunit 2, domain 6
Prec_WeQ	67_18_1	7f3ffac681c4970e63d82794c4e7c5d0	50	Pfam	PF01535	PPR repeat	5	29	0.0061	T	12-03-2018	IPR002885	Pentatricopeptide repeat
Prec_WeQ	67_18_1	7f3ffac681c4970e63d82794c4e7c5d0	50	Pfam	PF01535	PPR repeat	33	49	0.0024	T	12-03-2018	IPR002885	Pentatricopeptide repeat
Prec_WeQ	10779_101_5	1017842af9a2277bd3b79470759b853d	50	Gene3D	G3DSA:3.30.420.10		5	49	2.6e-05	T	12-03-2018	IPR012337	Ribonuclease H-like domain
Prec_WeQ	18412_57_2	d58a82273f530b0ac5841b8d1775995c	50	Gene3D	G3DSA:3.40.33.10		4	50	3e-11	T	12-03-2018	IPR014044	CAP domain
Prec_WeQ	8464_68_3	5bcda41eac6d5e35735882c2deb5f663	50	Gene3D	G3DSA:1.10.533.10		12	46	0.00097	T	12-03-2018	IPR011029	Death-like domain
Prec_WeQ	18776_16_6	3e1b382bb9e7b369ec36749c3afca5d2	50	Pfam	PF13976	GAG-pre-integrase domain	2	45	5.5e-13	T	12-03-2018	IPR025724	GAG-pre-integrase domain
Prec_CoQ	12279_37_6	0eac670706bd3e53488ea6fc1cd5df26	50	Gene3D	G3DSA:3.40.50.300		2	49	3.9e-17	T	12-03-2018	IPR027417	P-loop containing nucleoside triphosphate hydrolase
Prec_CoQ	12279_37_6	0eac670706bd3e53488ea6fc1cd5df26	50	Pfam	PF00071	Ras family	9	49	1.8e-12	T	12-03-2018	IPR001806	Small GTPase superfamily
Prec_CoQ	12279_37_6	0eac670706bd3e53488ea6fc1cd5df26	50	PRINTS	PR00449	Transforming protein P21 ras signature	31	47	1.5e-13	T	12-03-2018
Prec_CoQ	12279_37_6	0eac670706bd3e53488ea6fc1cd5df26	50	PRINTS	PR00449	Transforming protein P21 ras signature	8	29	1.5e-13	T	12-03-2018
Prec_CoQ	797_86_6	3d5c22561896a2ac6419b6f0073ec2fa	50	Pfam	PF13976	GAG-pre-integrase domain	3	49	4.7e-12	T	12-03-2018	IPR025724	GAG-pre-integrase domain
Prec_CoQ	818_49_2	d885da31b801bdd256ef9824fe601444	50	Pfam	PF00916	Sulfate permease family	1	47	1.7e-09	T	12-03-2018	IPR011547	SLC26A/SulP transporter domain
Prec_CoQ	20118_30_1	6ff7a1dd1cfd9f61327bd0d213c90014	50	Pfam	PF04043	Plant invertase/pectin methylesterase inhibitor	1	45	2.6e-10	T	12-03-2018	IPR006501	Pectinesterase inhibitor domain
Prec_CoQ	20118_30_1	6ff7a1dd1cfd9f61327bd0d213c90014	50	TIGRFAM	TIGR01614	PME_inhib: pectinesterase inhibitor domain	1	47	6.1e-11	T	12-03-2018	IPR006501	Pectinesterase inhibitor domain
Prec_CoQ	20118_30_1	6ff7a1dd1cfd9f61327bd0d213c90014	50	Gene3D	G3DSA:1.20.140.40		1	49	1.2e-15	T	12-03-2018	IPR006501	Pectinesterase inhibitor domain
Prec_CoQ	18412_57_2	d58a82273f530b0ac5841b8d1775995c	50	Gene3D	G3DSA:3.40.33.10		4	50	3e-11	T	12-03-2018	IPR014044	CAP domain
Prec_CoQ	4635_44_2	2fc437c0dbe2b1e04b745f8362bdecfa	50	Pfam	PF00224	Pyruvate kinase, barrel domain	2	49	7e-15	T	12-03-2018	IPR015793	Pyruvate kinase, barrel
Prec_CoQ	4635_44_2	2fc437c0dbe2b1e04b745f8362bdecfa	50	Gene3D	G3DSA:3.20.20.60		5	49	6.8e-14	T	12-03-2018	IPR015813	Pyruvate/Phosphoenolpyruvate kinase-like domain
Prec_CoQ	14388_30_5	44c7a900192eeb064e648c0d3a08e6f3	50	Gene3D	G3DSA:3.30.420.10		3	49	9.3e-10	T	12-03-2018	IPR012337	Ribonuclease H-like domain
Prec_CoQ	605_22_2	2804ea104c2b68f97f69f7ee803f06ad	50	Gene3D	G3DSA:3.80.10.10		5	48	1.7e-09	T	12-03-2018	IPR032675	Leucine-rich repeat domain, L domain-like
Prec_CoQ	4212_35_1	2b0e81390b2f862db54485dc4bf2d05e	50	Gene3D	G3DSA:3.60.10.10		1	49	1.1e-06	T	12-03-2018	IPR005135	Endonuclease/exonuclease/phosphatase
Prec_CoQ	19617_18_1	60286d4937255467526efe66e49e10e6	50	Gene3D	G3DSA:1.25.40.20		11	42	0.00041	T	12-03-2018	IPR020683	Ankyrin repeat-containing domain
Prec_CoQ	2173_93_3	742efdf7f30655ac9dccd4b1ccbd1fbe	50	Pfam	PF07727	Reverse transcriptase (RNA-dependent DNA polymerase)	1	49	1.4e-12	T	12-03-2018	IPR013103	Reverse transcriptase, RNA-dependent DNA polymerase
Prec_CoQ	18501_19_5	3a215a623767fda5b94d1a9968e3eda5	50	Pfam	PF03352	Methyladenine glycosylase	2	47	1.1e-13	T	12-03-2018	IPR005019	Methyladenine glycosylase
Prec_CoQ	18501_19_5	3a215a623767fda5b94d1a9968e3eda5	50	Gene3D	G3DSA:1.10.340.30		2	47	3.9e-15	T	12-03-2018	IPR011257	DNA glycosylase
Prec_CoQ	6290_37_6	36296bd8c4ceee685101f80d27dfa0aa	49	Pfam	PF00098	Zinc knuckle	34	48	0.00032	T	12-03-2018	IPR001878	Zinc finger, CCHC-type
Prec_CoQ	3848_20_6	a108e782e53c68dfa048bfdbf19c1fa1	50	Pfam	PF14111	Domain of unknown function (DUF4283)	4	45	4.4e-08	T	12-03-2018	IPR025558	Domain of unknown function DUF4283
Prec_CoQ	10577_14_2	f2fc05ab85370f65c9aab50922896a2c	50	Gene3D	G3DSA:1.10.10.10		1	49	1.7e-19	T	12-03-2018	IPR011991	Winged helix-turn-helix DNA-binding domain
Prec_CoQ	10577_14_2	f2fc05ab85370f65c9aab50922896a2c	50	Pfam	PF00447	HSF-type DNA-binding	1	49	2.7e-14	T	12-03-2018	IPR000232	Heat shock factor (HSF)-type, DNA-binding
Prec_CoQ	9092_15_2	3f22de051df3b885a285974f58ddf61e	50	Gene3D	G3DSA:3.30.420.10		2	49	2.1e-09	T	12-03-2018	IPR012337	Ribonuclease H-like domain
Prec_CoQ	21885_38_2	403bad71d0730c038cffdeac9bd78642	50	Gene3D	G3DSA:1.10.630.10		2	49	0.00021	T	12-03-2018	IPR001128	Cytochrome P450
Prec_CoQ	12108_23_2	b9f8cd336b902c7a6aec686a31f14857	50	Pfam	PF00643	B-box zinc finger	6	48	4.5e-06	T	12-03-2018	IPR000315	B-box-type zinc finger
Prec_CoQ	3176_27_2	047e234674f2c146ce2665bbf489f34c	50	Pfam	PF00223	Photosystem I psaA/psaB protein	1	49	1.4e-23	T	12-03-2018	IPR001280	Photosystem I PsaA/PsaB
Prec_CoQ	3176_27_2	047e234674f2c146ce2665bbf489f34c	50	Gene3D	G3DSA:1.20.1130.10		1	49	1.1e-22	T	12-03-2018	IPR001280	Photosystem I PsaA/PsaB
Prec_CoQ	3369_18_2	18286d4c34162c0ebc260a06f1e8ee92	50	Gene3D	G3DSA:3.40.50.720		2	48	5.8e-07	T	12-03-2018	IPR016040	NAD(P)-binding domain
Prec_CoQ	3369_18_2	18286d4c34162c0ebc260a06f1e8ee92	50	Pfam	PF02719	Polysaccharide biosynthesis protein	3	48	2.9e-05	T	12-03-2018	IPR003869	Polysaccharide biosynthesis protein, CapD-like domain
Prec_CoQ	847_12_3	1de2b48ef81c09cca7b3106f2fe4a147	50	Pfam	PF00141	Peroxidase	2	49	5.8e-13	T	12-03-2018	IPR002016	Haem peroxidase, plant/fungal/bacterial
Prec_CoQ	22665_23_3	9aea2e1347b1d180a63f717a87a3bb00	50	Gene3D	G3DSA:1.50.10.10		1	46	3.1e-12	T	12-03-2018	IPR012341	Six-hairpin glycosidase
Prec_CoQ	22665_23_3	9aea2e1347b1d180a63f717a87a3bb00	50	Pfam	PF00759	Glycosyl hydrolase family 9	1	32	4.4e-11	T	12-03-2018	IPR001701	Glycoside hydrolase family 9
Prec_CoQ	2061_36_4	f13a760c9ceb2e4c50c2138263279dc5	49	Pfam	PF07727	Reverse transcriptase (RNA-dependent DNA polymerase)	12	48	1.1e-09	T	12-03-2018	IPR013103	Reverse transcriptase, RNA-dependent DNA polymerase
Prec_CoQ	10751_14_1	6fed59993ed3f1cf7709d25f673c7add	50	Gene3D	G3DSA:3.40.50.1110		2	50	6.5e-08	T	12-03-2018	IPR013830	SGNH hydrolase-type esterase domain
Prec_CoQ	22143_11_5	8c0e8e51e6e5471ae74cbee8cb0988f4	50	Gene3D	G3DSA:3.30.420.10		6	49	6.8e-08	T	12-03-2018	IPR012337	Ribonuclease H-like domain
Prec_CoQ	4584_25_2	d545578aaf3f00d53ab42fa28d387657	50	Gene3D	G3DSA:3.90.226.10		1	50	5.2e-07	T	12-03-2018	IPR029045	ClpP/crotonase-like domain
Prec_CoQ	10779_101_5	1017842af9a2277bd3b79470759b853d	50	Gene3D	G3DSA:3.30.420.10		5	49	2.6e-05	T	12-03-2018	IPR012337	Ribonuclease H-like domain
Prec_CoQ	5323_21_3	24b80c915ab270ad258ce463f0e52edd	49	Pfam	PF01095	Pectinesterase	1	42	2.4e-18	T	12-03-2018	IPR000070	Pectinesterase, catalytic
Prec_CoQ	5323_21_3	24b80c915ab270ad258ce463f0e52edd	49	Gene3D	G3DSA:2.160.20.10		1	42	8.5e-15	T	12-03-2018	IPR012334	Pectin lyase fold
Prec_CoQ	5076_24_4	fa6e8aea8eab0afbfe5fd89b6e037d30	50	Pfam	PF00804	Syntaxin	2	50	1.7e-07	T	12-03-2018	IPR006011	Syntaxin, N-terminal domain
Prec_CoQ	12222_40_2	cf5c8340a5af5cfd24fdf0fe0ce95c94	49	Pfam	PF00862	Sucrose synthase	28	49	2.6e-05	T	12-03-2018	IPR000368	Sucrose synthase
Prec_CoQ	20063_33_5	2acc985ce19b3939c737cde728468a5f	50	Gene3D	G3DSA:3.30.420.10		5	49	3.6e-10	T	12-03-2018	IPR012337	Ribonuclease H-like domain
Prec_CoQ	3875_88_1	7209b5e2092d477f3124413ed6323f57	50	Gene3D	G3DSA:1.25.40.10		1	49	8.5e-14	T	12-03-2018	IPR011990	Tetratricopeptide-like helical domain
Prec_CoQ	6413_38_6	1a4915cbe459a3d56d71e552ddd9971a	50	Pfam	PF00098	Zinc knuckle	35	50	2.7e-05	T	12-03-2018	IPR001878	Zinc finger, CCHC-type
Prec_CoQ	18017_61_3	fa4aebb63e9dc3369970685043439818	49	Pfam	PF13976	GAG-pre-integrase domain	8	37	5.1e-07	T	12-03-2018	IPR025724	GAG-pre-integrase domain
Prec_CoQ	2874_29_5	f1cc34a4bc3552992acaacf81189154c	50	Pfam	PF07727	Reverse transcriptase (RNA-dependent DNA polymerase)	13	49	3.2e-10	T	12-03-2018	IPR013103	Reverse transcriptase, RNA-dependent DNA polymerase
Prec_CoQ	6021_34_6	c685e4a4350df3f5f30c90909833946c	49	Pfam	PF16561	Glycogen recognition site of AMP-activated protein kinase	17	48	1.2e-06	T	12-03-2018	IPR032640	AMP-activated protein kinase, glycogen-binding domain
Prec_CoQ	3675_23_2	ef484b987afa16c408c13403805d24d9	49	Pfam	PF01554	MatE	5	47	5.2e-10	T	12-03-2018	IPR002528	Multi antimicrobial extrusion protein
Prec_CoQ	1456_29_2	196711f19813545962d2ec338a16760c	49	Pfam	PF07727	Reverse transcriptase (RNA-dependent DNA polymerase)	2	46	1.9e-11	T	12-03-2018	IPR013103	Reverse transcriptase, RNA-dependent DNA polymerase
Prec_CoQ	8464_68_3	5bcda41eac6d5e35735882c2deb5f663	50	Gene3D	G3DSA:1.10.533.10		12	46	0.00097	T	12-03-2018	IPR011029	Death-like domain
Prec_CoQ	10138_31_6	9678a8acd4c4598d5454fb9ce90cdefd	50	Pfam	PF03081	Exo70 exocyst complex subunit	2	49	7.3e-14	T	12-03-2018	IPR004140	Exocyst complex component Exo70
Prec_CoQ	10800_27_5	6ce063c724ee168ba8e9bc6429e023b9	50	Pfam	PF10536	Plant mobile domain	1	37	8.2e-13	T	12-03-2018	IPR019557	Aminotransferase-like, plant mobile domain
Prec_CoQ	14417_36_3	508948241fa7becf27edf67f7876d2b7	47	Gene3D	G3DSA:3.20.20.70		24	46	0.00015	T	12-03-2018	IPR013785	Aldolase-type TIM barrel
Prec_CoQ	8838_19_4	9f7dc0ffc93edea3d38ecc47a96234b2	50	Gene3D	G3DSA:3.30.420.10		2	48	1.1e-05	T	12-03-2018	IPR012337	Ribonuclease H-like domain
Prec_CoQ	1313_38_2	648fc034ffc226453bc64e19887faf5d	50	Pfam	PF02485	Core-2/I-Branching enzyme	4	49	2.4e-08	T	12-03-2018	IPR003406	Glycosyl transferase, family 14
Prec_CoQ	10762_28_3	3fde8255eee3ff0583e531ba71e71902	47	Gene3D	G3DSA:1.10.10.530		9	43	0.00081	T	12-03-2018	IPR013997	Mycoplasma arthritidis-derived mitogen, C-terminal
Prec_CoQ	14148_12_2	991a8707a0d666caa12e50cb03e9a762	49	Pfam	PF00385	Chromo (CHRromatin Organisation MOdifier) domain	14	46	5e-06	T	12-03-2018	IPR023780	Chromo domain
Prec_CoQ	20645_129_5	8c06ea2a0bb96aa0af3232c51f9d0d29	50	Pfam	PF13966	zinc-binding in reverse transcriptase	2	35	2.2e-07	T	12-03-2018	IPR026960	Reverse transcriptase zinc-binding domain
Prec_CoQ	949_22_4	15784924dcc923afec7e50dcafc12984	50	Gene3D	G3DSA:2.120.10.30		2	48	1.6e-05	T	12-03-2018	IPR011042	Six-bladed beta-propeller, TolB-like
Prec_CoQ	949_22_4	15784924dcc923afec7e50dcafc12984	50	Pfam	PF03088	Strictosidine synthase	1	49	8e-07	T	12-03-2018	IPR018119	Strictosidine synthase, conserved region
Prec_CoQ	15542_37_1	3b9a0b01ad30907628c203057d78834f	50	Pfam	PF14244	gag-polypeptide of LTR copia-type	23	49	3.3e-08	T	12-03-2018	IPR029472	Gag-polypeptide of LTR copia-type
Prec_CoQ	20620_57_6	e7b04c4cb1d65885ba367dd1b3f50385	50	Pfam	PF03732	Retrotransposon gag protein	2	43	4.8e-05	T	12-03-2018	IPR005162	Retrotransposon gag domain
Prec_CoQ	21821_48_5	a7a91eb99692b9fd4a69d72f47d8fd52	50	Gene3D	G3DSA:3.30.420.10		6	49	2e-08	T	12-03-2018	IPR012337	Ribonuclease H-like domain
Prec_CoQ	16500_132_5	d8a0edd50dc03ada2bd294b80c07f018	50	Gene3D	G3DSA:3.30.420.10		6	49	4.3e-06	T	12-03-2018	IPR012337	Ribonuclease H-like domain
Prec_CoQ	20815_19_4	b2afaa37900589601cabd4ca713658da	50	Pfam	PF13456	Reverse transcriptase-like	6	41	6.7e-08	T	12-03-2018
Prec_CoQ	22290_26_6	9cbe1c68c034eed82e21ba51a91496e3	48	Pfam	PF06351	Allene oxide cyclase	7	43	3.9e-15	T	12-03-2018	IPR009410	Allene oxide cyclase
Prec_CoQ	67_18_1	7f3ffac681c4970e63d82794c4e7c5d0	50	Pfam	PF01535	PPR repeat	5	29	0.0061	T	12-03-2018	IPR002885	Pentatricopeptide repeat
Prec_CoQ	67_18_1	7f3ffac681c4970e63d82794c4e7c5d0	50	Pfam	PF01535	PPR repeat	33	49	0.0024	T	12-03-2018	IPR002885	Pentatricopeptide repeat
Prec_CoQ	17459_61_6	fa87f550ee90b534bd56f69b5e48d1c3	50	Pfam	PF07727	Reverse transcriptase (RNA-dependent DNA polymerase)	1	50	2.2e-20	T	12-03-2018	IPR013103	Reverse transcriptase, RNA-dependent DNA polymerase
Prec_CoQ	18873_11_6	abbef1cef5c00b3cb6f70d65decf2aea	50	Pfam	PF00098	Zinc knuckle	35	50	2.7e-05	T	12-03-2018	IPR001878	Zinc finger, CCHC-type
Prec_CoQ	1243_12_6	a9d828bbe528851059f8870b349277ac	50	Pfam	PF14111	Domain of unknown function (DUF4283)	1	48	5.9e-11	T	12-03-2018	IPR025558	Domain of unknown function DUF4283
Prec_CoQ	13838_22_5	a397980c701bcfa3621b27b0a93b4719	50	Pfam	PF07727	Reverse transcriptase (RNA-dependent DNA polymerase)	2	49	1.9e-17	T	12-03-2018	IPR013103	Reverse transcriptase, RNA-dependent DNA polymerase
Prec_CoQ	21518_31_5	2e4fa39254c818b3750987674ab87de2	50	Pfam	PF03108	MuDR family transposase	5	49	3.1e-11	T	12-03-2018	IPR004332	Transposase, MuDR, plant
Prec_CoQ	11591_15_2	e5bf78b4b565bd1625e9c6f2029dfd78	50	Gene3D	G3DSA:3.90.226.10		2	50	7.9e-07	T	12-03-2018	IPR029045	ClpP/crotonase-like domain
Prec_CoQ	19504_16_4	07572fecfe51f3a74ec841e4a13ee93e	50	Pfam	PF06273	Plant specific eukaryotic initiation factor 4B	6	48	2.2e-16	T	12-03-2018	IPR010433	Plant specific eukaryotic initiation factor 4B
Prec_CoQ	16937_17_6	f82eb7afb795a11af38a4b66c5eb4489	50	Pfam	PF00098	Zinc knuckle	35	49	2.4e-05	T	12-03-2018	IPR001878	Zinc finger, CCHC-type
Prec_CoQ	14734_21_1	1a845641d0e3d957834e938c518ce752	50	Pfam	PF07727	Reverse transcriptase (RNA-dependent DNA polymerase)	1	49	5.6e-10	T	12-03-2018	IPR013103	Reverse transcriptase, RNA-dependent DNA polymerase
Prec_CoQ	12291_246_5	e14bc35d36e9414c7a56a63356796f6c	50	Pfam	PF13966	zinc-binding in reverse transcriptase	2	35	3.8e-06	T	12-03-2018	IPR026960	Reverse transcriptase zinc-binding domain
Fst	6078_42_5	dead97f63ae4f0ac226c51a8076abd88	50	Pfam	PF03378	CAS/CSE protein, C-terminus	3	49	4.4e-16	T	12-03-2018	IPR005043	CAS/CSE, C-terminal
Fst	9665_21_2	6239e8de37a2722f1e23f96d2e90933a	50	Gene3D	G3DSA:2.160.20.10		3	50	2.9e-17	T	12-03-2018	IPR012334	Pectin lyase fold
Fst	9665_21_2	6239e8de37a2722f1e23f96d2e90933a	50	Pfam	PF01095	Pectinesterase	3	50	7.2e-22	T	12-03-2018	IPR000070	Pectinesterase, catalytic
Fst	2424_99_5	ae207276a139fe683749da896886175a	50	Pfam	PF03514	GRAS domain family	2	49	8.1e-06	T	12-03-2018	IPR005202	Transcription factor GRAS
Fst	7197_28_4	f803731dbaf102d3ad389dc688c571e8	50	Gene3D	G3DSA:2.130.10.80		1	49	2.1e-09	T	12-03-2018	IPR015916	Galactose oxidase, beta-propeller
Fst	7197_28_4	f803731dbaf102d3ad389dc688c571e8	50	Pfam	PF01344	Kelch motif	12	50	0.00027	T	12-03-2018	IPR006652	Kelch repeat type 1
Fst	10702_82_1	875dd3186c979ed20ce4c15528ece295	50	Gene3D	G3DSA:3.40.50.720		2	49	1.2e-11	T	12-03-2018	IPR016040	NAD(P)-binding domain
Fst	14172_17_1	ca7d125c72113fc1772bc3a02e7cc8ce	49	Pfam	PF13976	GAG-pre-integrase domain	1	43	6.1e-08	T	12-03-2018	IPR025724	GAG-pre-integrase domain
Fst	21923_75_2	c886f539478e36a55229bf3f93bfeca3	50	Pfam	PF12899	Alkaline and neutral invertase	1	28	1.8e-09	T	12-03-2018	IPR024746	Glycosyl hydrolase family 100
Fst	10832_10_2	17c3feb8daa0343f88d694abfc2c7b30	50	Pfam	PF07727	Reverse transcriptase (RNA-dependent DNA polymerase)	1	50	1.4e-14	T	12-03-2018	IPR013103	Reverse transcriptase, RNA-dependent DNA polymerase
Fst	12589_79_5	dab924630b45988749d72a76f1de9be9	50	PRINTS	PR00119	P-type cation-transporting ATPase superfamily signature	18	37	2.4e-13	T	12-03-2018
Fst	12589_79_5	dab924630b45988749d72a76f1de9be9	50	PRINTS	PR00119	P-type cation-transporting ATPase superfamily signature	41	50	2.4e-13	T	12-03-2018
Fst	12589_79_5	dab924630b45988749d72a76f1de9be9	50	Pfam	PF00702	haloacid dehalogenase-like hydrolase	2	32	1.4e-06	T	12-03-2018
Fst	12589_79_5	dab924630b45988749d72a76f1de9be9	50	Gene3D	G3DSA:1.20.1110.10		1	49	1.1e-26	T	12-03-2018	IPR023298	P-type ATPase, transmembrane domain
Fst	12535_36_3	ba15d54e3cbfe5d2c87bb4395eb9d9dc	50	Gene3D	G3DSA:1.10.10.10		22	49	0.00058	T	12-03-2018	IPR011991	Winged helix-turn-helix DNA-binding domain
Fst	10903_23_5	a39f48863ec6b8a991bb00e7af2fdec4	50	Pfam	PF00141	Peroxidase	3	45	5.7e-08	T	12-03-2018	IPR002016	Haem peroxidase, plant/fungal/bacterial
Fst	12279_37_6	0eac670706bd3e53488ea6fc1cd5df26	50	Gene3D	G3DSA:3.40.50.300		2	49	3.9e-17	T	12-03-2018	IPR027417	P-loop containing nucleoside triphosphate hydrolase
Fst	12279_37_6	0eac670706bd3e53488ea6fc1cd5df26	50	Pfam	PF00071	Ras family	9	49	1.8e-12	T	12-03-2018	IPR001806	Small GTPase superfamily
Fst	12279_37_6	0eac670706bd3e53488ea6fc1cd5df26	50	PRINTS	PR00449	Transforming protein P21 ras signature	31	47	1.5e-13	T	12-03-2018
Fst	12279_37_6	0eac670706bd3e53488ea6fc1cd5df26	50	PRINTS	PR00449	Transforming protein P21 ras signature	8	29	1.5e-13	T	12-03-2018
Fst	14282_31_3	e26729f8a62cbbc2cdff9530e3109a97	50	Pfam	PF07727	Reverse transcriptase (RNA-dependent DNA polymerase)	2	48	6.7e-15	T	12-03-2018	IPR013103	Reverse transcriptase, RNA-dependent DNA polymerase
Fst	12232_24_2	36e55ed06e3f330a84cf2737bf4efd69	50	Pfam	PF13912	C2H2-type zinc finger	1	25	1.9e-05	T	12-03-2018	IPR007087	Zinc finger, C2H2
Fst	20678_103_1	6dccbdc1760195a590657c7f8c4c01dd	49	Gene3D	G3DSA:3.30.420.10		3	43	9.9e-05	T	12-03-2018	IPR012337	Ribonuclease H-like domain
Fst	237_65_6	c3e2fefd2a70d08594378af25db19419	50	Gene3D	G3DSA:1.25.40.180		2	49	6.9e-11	T	12-03-2018	IPR016021	MIF4G-like domain
Fst	237_65_6	c3e2fefd2a70d08594378af25db19419	50	Pfam	PF02020	eIF4-gamma/eIF5/eIF2-epsilon	5	49	5.6e-11	T	12-03-2018	IPR003307	W2 domain
Fst	9768_29_2	81b876eba34c0dbce5e750d5da4b154f	47	Gene3D	G3DSA:4.10.45.10		18	40	3.2e-05	T	12-03-2018	IPR000315	B-box-type zinc finger
Fst	9551_107_4	83f9b8a06c8f1b07acdd8e1686f28c07	50	Gene3D	G3DSA:3.40.50.920		1	49	5.4e-13	T	12-03-2018	IPR009014	Transketolase C-terminal/Pyruvate-ferredoxin oxidoreductase domain II
Fst	9551_107_4	83f9b8a06c8f1b07acdd8e1686f28c07	50	Pfam	PF02780	Transketolase, C-terminal domain	1	48	1.5e-12	T	12-03-2018	IPR033248	Transketolase, C-terminal domain
Fst	5027_87_5	83e2233aa84bbc1998034e43e3fb500f	50	Pfam	PF07727	Reverse transcriptase (RNA-dependent DNA polymerase)	1	49	2.2e-11	T	12-03-2018	IPR013103	Reverse transcriptase, RNA-dependent DNA polymerase
Fst	16234_28_2	ccc4c36b9bef30cbc19ab43fc7638689	50	Pfam	PF14244	gag-polypeptide of LTR copia-type	10	47	5.2e-07	T	12-03-2018	IPR029472	Gag-polypeptide of LTR copia-type
Fst	11281_115_5	2e60e338bf8cefba881c370c2afb4ad9	50	Pfam	PF03171	2OG-Fe(II) oxygenase superfamily	3	45	4.7e-09	T	12-03-2018	IPR005123	Oxoglutarate/iron-dependent dioxygenase
Fst	11281_115_5	2e60e338bf8cefba881c370c2afb4ad9	50	Gene3D	G3DSA:2.60.120.330		1	49	8.9e-16	T	12-03-2018	IPR027443	Isopenicillin N synthase-like
Fst	8794_164_4	7c2b31b6c7c0f2e749182327b96a0492	50	Gene3D	G3DSA:4.10.280.10		1	28	5.7e-05	T	12-03-2018	IPR011598	Myc-type, basic helix-loop-helix (bHLH) domain
Fst	19390_42_3	7ce5def8d0eb47c312490a872e718d3a	50	Pfam	PF00931	NB-ARC domain	9	49	2.7e-12	T	12-03-2018	IPR002182	NB-ARC
Fst	1627_29_5	010eb0f88c22848ed92f62c621514ea7	50	Pfam	PF13041	PPR repeat family	1	48	7.2e-08	T	12-03-2018	IPR002885	Pentatricopeptide repeat
Fst	9818_61_6	1b51d43ecf256b58490cf4bd50bacbce	50	Gene3D	G3DSA:1.20.140.40		1	48	2.2e-08	T	12-03-2018	IPR006501	Pectinesterase inhibitor domain
Fst	9818_61_6	1b51d43ecf256b58490cf4bd50bacbce	50	Pfam	PF04043	Plant invertase/pectin methylesterase inhibitor	1	47	1.3e-09	T	12-03-2018	IPR006501	Pectinesterase inhibitor domain
Fst	16324_51_5	667a3c31f9e9f20061978e3e49490003	50	Pfam	PF14223	gag-polypeptide of LTR copia-type	10	49	4.4e-07	T	12-03-2018
Fst	6723_41_5	62a764659d09603542c8e8769ea1ebda	48	Pfam	PF07727	Reverse transcriptase (RNA-dependent DNA polymerase)	1	45	7.2e-11	T	12-03-2018	IPR013103	Reverse transcriptase, RNA-dependent DNA polymerase
Fst	20271_115_2	b939e5253b3ec795a78f1c92448d4f5d	50	Gene3D	G3DSA:3.40.50.720		1	49	2.3e-08	T	12-03-2018	IPR016040	NAD(P)-binding domain
Fst	20271_115_2	b939e5253b3ec795a78f1c92448d4f5d	50	Pfam	PF16363	GDP-mannose 4,6 dehydratase	1	49	1.3e-12	T	12-03-2018	IPR016040	NAD(P)-binding domain
Fst	12769_60_2	740be51f9874262e701972ea856debe0	50	Gene3D	G3DSA:3.80.10.10		4	48	4.9e-10	T	12-03-2018	IPR032675	Leucine-rich repeat domain, L domain-like
Fst	16937_17_6	f82eb7afb795a11af38a4b66c5eb4489	50	Pfam	PF00098	Zinc knuckle	35	49	2.4e-05	T	12-03-2018	IPR001878	Zinc finger, CCHC-type
Fst	6484_82_5	e1c1796e32069997575d6aabecbc42bd	50	Pfam	PF07727	Reverse transcriptase (RNA-dependent DNA polymerase)	1	46	2.2e-13	T	12-03-2018	IPR013103	Reverse transcriptase, RNA-dependent DNA polymerase
Fst	4497_101_2	d8f6f9efd91935cceb1b209df9051162	50	Pfam	PF08100	Dimerisation domain	2	30	2.7e-11	T	12-03-2018	IPR012967	Plant methyltransferase dimerisation
Fst	4497_101_2	d8f6f9efd91935cceb1b209df9051162	50	Gene3D	G3DSA:1.10.10.10		1	50	2.1e-17	T	12-03-2018	IPR011991	Winged helix-turn-helix DNA-binding domain
Fst	18004_210_3	b804d6173384a5167702011698a0ce7d	50	Pfam	PF08392	FAE1/Type III polyketide synthase-like protein	27	48	3.8e-05	T	12-03-2018	IPR013601	FAE1/Type III polyketide synthase-like protein
Fst	16168_16_3	e9edd41bb457b31ddf5531a3d2bd277d	50	Pfam	PF07712	Stress up-regulated Nod 19	3	49	6e-12	T	12-03-2018	IPR011692	Stress up-regulated Nod 19
Fst	20620_57_6	e7b04c4cb1d65885ba367dd1b3f50385	50	Pfam	PF03732	Retrotransposon gag protein	2	43	4.8e-05	T	12-03-2018	IPR005162	Retrotransposon gag domain
Fst	5541_30_1	90283a9bc3ab50b6210e26fff666100d	50	Gene3D	G3DSA:1.10.238.10		17	47	0.00071	T	12-03-2018	IPR011992	EF-hand domain pair
Fst	4117_17_2	3db6ca53827409c3a4ede94240ad861e	50	Gene3D	G3DSA:3.80.10.10		1	49	3.3e-13	T	12-03-2018	IPR032675	Leucine-rich repeat domain, L domain-like
Fst	1346_12_2	ce6adf22e7909552b584bf2c5421681c	50	Gene3D	G3DSA:3.80.10.10		4	48	3.4e-07	T	12-03-2018	IPR032675	Leucine-rich repeat domain, L domain-like
Fst	557_12_5	01aa13e41db777f0f5206dca10ae4f02	50	Pfam	PF04646	Protein of unknown function, DUF604	1	49	3.6e-18	T	12-03-2018	IPR006740	Protein of unknown function DUF604
Fst	395_23_3	81cdfd9f83e1c1e4445c8f56bbbcf0a3	50	Pfam	PF07727	Reverse transcriptase (RNA-dependent DNA polymerase)	7	49	2.6e-08	T	12-03-2018	IPR013103	Reverse transcriptase, RNA-dependent DNA polymerase
Fst	18318_34_1	0027f4c0772f724f3ecec3e97f7a5bad	50	Gene3D	G3DSA:3.30.420.10		1	48	0.00025	T	12-03-2018	IPR012337	Ribonuclease H-like domain
Fst	1274_21_6	4345175dd373340514a4e1bec8de53d3	50	Gene3D	G3DSA:3.30.420.10		1	35	2.8e-05	T	12-03-2018	IPR012337	Ribonuclease H-like domain
Fst	9984_57_2	81b2433ba092d47533d1f13a343aa63a	49	Gene3D	G3DSA:1.20.1110.10		19	48	3.1e-05	T	12-03-2018	IPR023298	P-type ATPase, transmembrane domain
Fst	108_29_5	049ca79b879e398220bf648d3aa63f74	50	Pfam	PF00304	Gamma-thionin family	11	49	3e-13	T	12-03-2018
Fst	108_29_5	049ca79b879e398220bf648d3aa63f74	50	Gene3D	G3DSA:3.30.30.10		11	49	1e-15	T	12-03-2018	IPR003614	Knottin, scorpion toxin-like
Fst	108_29_5	049ca79b879e398220bf648d3aa63f74	50	PRINTS	PR00288	Purothionin signature	12	27	2.2e-06	T	12-03-2018	IPR008176	Defensin, plant
Fst	108_29_5	049ca79b879e398220bf648d3aa63f74	50	PRINTS	PR00288	Purothionin signature	28	41	2.2e-06	T	12-03-2018	IPR008176	Defensin, plant
Fst	17107_16_6	ebd991f89cd8c4b581913e9c25145194	46	Pfam	PF05212	Protein of unknown function (DUF707)	1	23	1.3e-08	T	12-03-2018	IPR007877	Protein of unknown function DUF707
Fst	23372_109_2	cddd53a851ed277d5d7816f9b7f32a6d	50	Gene3D	G3DSA:2.70.98.10		6	49	3e-08	T	12-03-2018	IPR014718	Glycoside hydrolase-type carbohydrate-binding
Fst	4191_33_5	6cfcf18ca04b9834fd31e18ac1a1cfe3	50	Gene3D	G3DSA:3.30.420.10		1	49	9e-07	T	12-03-2018	IPR012337	Ribonuclease H-like domain
Fst	2316_16_2	c2c6116e144eb1bf55fe598f41e5ba21	50	Gene3D	G3DSA:3.80.10.10		1	49	6.4e-12	T	12-03-2018	IPR032675	Leucine-rich repeat domain, L domain-like
Fst	8110_170_2	6d155d1a8c474f6bc7d380fe690fa910	50	Gene3D	G3DSA:3.20.20.80		1	50	6.7e-16	T	12-03-2018	IPR013781	Glycoside hydrolase, catalytic domain
Fst	8110_170_2	6d155d1a8c474f6bc7d380fe690fa910	50	Pfam	PF00332	Glycosyl hydrolases family 17	1	50	1.8e-12	T	12-03-2018	IPR000490	Glycoside hydrolase family 17
Fst	16827_88_2	ed9aa89d37273d78964c2d959a40df1d	50	Gene3D	G3DSA:1.10.630.10		1	49	3.4e-17	T	12-03-2018	IPR001128	Cytochrome P450
Fst	16827_88_2	ed9aa89d37273d78964c2d959a40df1d	50	Pfam	PF00067	Cytochrome P450	1	49	3.3e-16	T	12-03-2018	IPR001128	Cytochrome P450
Fst	16827_88_2	ed9aa89d37273d78964c2d959a40df1d	50	PRINTS	PR00465	E-class P450 group IV signature	1	19	4.3e-08	T	12-03-2018	IPR002403	Cytochrome P450, E-class, group IV
Fst	16827_88_2	ed9aa89d37273d78964c2d959a40df1d	50	PRINTS	PR00465	E-class P450 group IV signature	44	50	4.3e-08	T	12-03-2018	IPR002403	Cytochrome P450, E-class, group IV
Fst	16827_88_2	ed9aa89d37273d78964c2d959a40df1d	50	PRINTS	PR00465	E-class P450 group IV signature	28	44	4.3e-08	T	12-03-2018	IPR002403	Cytochrome P450, E-class, group IV
Fst	8635_55_2	255a46ef9f60fcd72dc2eb3444a77c1c	50	Pfam	PF07727	Reverse transcriptase (RNA-dependent DNA polymerase)	1	40	3.9e-06	T	12-03-2018	IPR013103	Reverse transcriptase, RNA-dependent DNA polymerase
Fst	3302_79_5	953d5d00de70d314902c0f5c813bdbc4	50	Pfam	PF14223	gag-polypeptide of LTR copia-type	5	49	1.5e-06	T	12-03-2018
Fst	17918_52_5	fb7983dd04ae52cd19d03f1036f9e00d	48	Gene3D	G3DSA:1.10.10.470		10	47	0.00097	T	12-03-2018	IPR013797	Maltooligosyl trehalose synthase, N-terminal
Fst	19617_18_1	60286d4937255467526efe66e49e10e6	50	Gene3D	G3DSA:1.25.40.20		11	42	0.00041	T	12-03-2018	IPR020683	Ankyrin repeat-containing domain
Fst	9179_103_6	824155c9547bd505b72e353a93bcfb01	50	Pfam	PF08284	Retroviral aspartyl protease	3	43	1.3e-09	T	12-03-2018	IPR013242	Retroviral aspartyl protease
Fst	15969_42_1	a66fb1afd8769e6f9f5d67aca2514350	45	Gene3D	G3DSA:2.30.32.30		1	30	0.00028	T	12-03-2018	IPR009031	Carbohydrate binding module family 10
Fst	19277_40_4	a6cbe89194091b2e1e8163096e5b88f3	50	Pfam	PF14416	PMR5 N terminal Domain	7	50	1.9e-16	T	12-03-2018	IPR025846	PMR5 N-terminal domain
Fst	3791_30_6	b05078668e1ce7fd99e330b5e13e5b79	50	TIGRFAM	TIGR00756	PPR: pentatricopeptide repeat domain	24	49	4.9e-07	T	12-03-2018	IPR002885	Pentatricopeptide repeat
Fst	3791_30_6	b05078668e1ce7fd99e330b5e13e5b79	50	Pfam	PF13041	PPR repeat family	2	33	1.6e-10	T	12-03-2018	IPR002885	Pentatricopeptide repeat
Fst	3426_11_2	82a41c795a090e61f5d1587d2b85b863	50	Gene3D	G3DSA:3.80.10.10		2	48	1e-12	T	12-03-2018	IPR032675	Leucine-rich repeat domain, L domain-like
Fst	3426_11_2	82a41c795a090e61f5d1587d2b85b863	50	Pfam	PF00560	Leucine Rich Repeat	1	21	0.47	T	12-03-2018	IPR001611	Leucine-rich repeat
Fst	3426_11_2	82a41c795a090e61f5d1587d2b85b863	50	Pfam	PF00560	Leucine Rich Repeat	23	45	0.17	T	12-03-2018	IPR001611	Leucine-rich repeat
Fst	16959_43_4	388f825db6b639655d9bc1e5a203aba8	50	Gene3D	G3DSA:3.20.20.80		1	50	5e-12	T	12-03-2018	IPR013781	Glycoside hydrolase, catalytic domain
Fst	14613_16_5	a77dfb9cf09cfc6ec5068b866a513a8c	50	Gene3D	G3DSA:3.40.50.1110		1	49	0.001	T	12-03-2018	IPR013830	SGNH hydrolase-type esterase domain
Fst	13496_60_6	48fa5cb691db4d0c7310b87e6ae2ed06	50	Gene3D	G3DSA:3.20.20.70		2	38	9.1e-08	T	12-03-2018	IPR013785	Aldolase-type TIM barrel
Fst	13496_60_6	48fa5cb691db4d0c7310b87e6ae2ed06	50	Pfam	PF00724	NADH:flavin oxidoreductase / NADH oxidase family	2	37	0.00016	T	12-03-2018	IPR001155	NADH:flavin oxidoreductase/NADH oxidase, N-terminal
Fst	1456_29_2	196711f19813545962d2ec338a16760c	49	Pfam	PF07727	Reverse transcriptase (RNA-dependent DNA polymerase)	2	46	1.9e-11	T	12-03-2018	IPR013103	Reverse transcriptase, RNA-dependent DNA polymerase
Fst	1243_12_6	a9d828bbe528851059f8870b349277ac	50	Pfam	PF14111	Domain of unknown function (DUF4283)	1	48	5.9e-11	T	12-03-2018	IPR025558	Domain of unknown function DUF4283
Fst	335_54_2	62910fcd9f29663a6e4bf3f8855683be	50	Pfam	PF01657	Salt stress response/antifungal	1	49	2.5e-10	T	12-03-2018	IPR002902	Gnk2-homologous domain
Fst	1112_24_5	3376fa8d2644807aff5edf8370833861	50	Pfam	PF05970	PIF1-like helicase	1	48	5.5e-14	T	12-03-2018	IPR010285	DNA helicase Pif1-like
Fst	5014_175_5	e2e78b8d8dae39cc6a22b433f3da2f3a	50	Pfam	PF04862	Protein of unknown function (DUF642)	1	49	7.5e-18	T	12-03-2018	IPR006946	Domain of unknown function DUF642
Fst	9901_16_3	6db821fea696f0c54d1629721eb71290	45	Pfam	PF05153	Myo-inositol oxygenase	2	25	7.1e-06	T	12-03-2018	IPR007828	Inositol oxygenase
Fst	737_10_1	dea78c8255b15b0f9cc20a32a4eebb35	50	Pfam	PF00560	Leucine Rich Repeat	30	46	1.2	T	12-03-2018	IPR001611	Leucine-rich repeat
Fst	737_10_1	dea78c8255b15b0f9cc20a32a4eebb35	50	Pfam	PF00560	Leucine Rich Repeat	3	21	0.003	T	12-03-2018	IPR001611	Leucine-rich repeat
Fst	737_10_1	dea78c8255b15b0f9cc20a32a4eebb35	50	Gene3D	G3DSA:3.80.10.10		2	46	5.1e-10	T	12-03-2018	IPR032675	Leucine-rich repeat domain, L domain-like
Fst	12027_49_6	4ea26f79b41f0a2586f839c878de8f3b	48	Gene3D	G3DSA:3.30.420.10		19	48	0.00038	T	12-03-2018	IPR012337	Ribonuclease H-like domain
Fst	7231_17_1	b957b895cdf85030d90a7517809a82cb	48	Gene3D	G3DSA:3.30.420.10		2	43	7.7e-06	T	12-03-2018	IPR012337	Ribonuclease H-like domain
Fst	4045_108_4	20bcf4a04e19f2cd292dfc687d60ca26	47	Pfam	PF07727	Reverse transcriptase (RNA-dependent DNA polymerase)	15	44	1.8e-08	T	12-03-2018	IPR013103	Reverse transcriptase, RNA-dependent DNA polymerase
Fst	16610_104_3	c64e96f0ea00b359a484ca2a5f0628cd	49	Gene3D	G3DSA:3.30.530.20		1	48	0.00021	T	12-03-2018	IPR023393	START-like domain
Fst	4944_15_6	b5d8672a47ad20af89d8e9f557f03a8e	50	Pfam	PF00098	Zinc knuckle	35	50	2.7e-05	T	12-03-2018	IPR001878	Zinc finger, CCHC-type
Fst	9642_51_5	e69dbedec60a76caa64b49b6e346d896	49	Pfam	PF07727	Reverse transcriptase (RNA-dependent DNA polymerase)	1	48	1.9e-10	T	12-03-2018	IPR013103	Reverse transcriptase, RNA-dependent DNA polymerase
Fst	6921_87_3	ac13c0d69c5a4b95e1e3f8ebb88f0f39	50	Gene3D	G3DSA:3.30.420.10		3	39	7.3e-05	T	12-03-2018	IPR012337	Ribonuclease H-like domain
Fst	3559_15_2	d379cf98cec901ae917930416e469c7f	50	Gene3D	G3DSA:3.30.420.10		16	48	0.00035	T	12-03-2018	IPR012337	Ribonuclease H-like domain
Fst	5293_34_3	0d5944f124c255adf2cbda24fe5eb718	50	TIGRFAM	TIGR00756	PPR: pentatricopeptide repeat domain	16	49	3.3e-08	T	12-03-2018	IPR002885	Pentatricopeptide repeat
Fst	5293_34_3	0d5944f124c255adf2cbda24fe5eb718	50	Pfam	PF13041	PPR repeat family	14	49	2.9e-07	T	12-03-2018	IPR002885	Pentatricopeptide repeat
Fst	2352_145_1	0c6f3cec52eb3560f0d3b40a4575fa5b	50	Pfam	PF13606	Ankyrin repeat	15	43	8.1e-08	T	12-03-2018	IPR002110	Ankyrin repeat
Fst	2352_145_1	0c6f3cec52eb3560f0d3b40a4575fa5b	50	Gene3D	G3DSA:1.25.40.20		14	50	7.1e-10	T	12-03-2018	IPR020683	Ankyrin repeat-containing domain
Fst	17665_18_4	9d66c594eb6484ed2f7687556bdbaa0c	49	Pfam	PF13839	GDSL/SGNH-like Acyl-Esterase family found in Pmr5 and Cas1p	5	45	1.1e-10	T	12-03-2018	IPR026057	PC-Esterase
Fst	8266_21_1	9b175eea2d40f543dbbfccad05191062	48	Pfam	PF02234	Cyclin-dependent kinase inhibitor	1	17	3.9e-05	T	12-03-2018	IPR003175	Cyclin-dependent kinase inhibitor
Fst	7547_115_6	9c9ddde703e847e1c299ba3fff9875d3	50	Gene3D	G3DSA:3.60.10.10		7	44	0.00039	T	12-03-2018	IPR005135	Endonuclease/exonuclease/phosphatase
Fst	5400_100_2	d26c19affa17c41077c4277b4f82c20e	50	PRINTS	PR00171	Sugar transporter signature	30	42	3e-11	T	12-03-2018	IPR003663	Sugar/inositol transporter
Fst	5400_100_2	d26c19affa17c41077c4277b4f82c20e	50	PRINTS	PR00171	Sugar transporter signature	7	28	3e-11	T	12-03-2018	IPR003663	Sugar/inositol transporter
Fst	5400_100_2	d26c19affa17c41077c4277b4f82c20e	50	Pfam	PF00083	Sugar (and other) transporter	3	49	5.6e-13	T	12-03-2018	IPR005828	Major facilitator, sugar transporter-like
Fst	10626_25_4	a831a29abe56b26466d37081f77ae500	50	Pfam	PF00155	Aminotransferase class I and II	1	49	9.9e-12	T	12-03-2018	IPR004839	Aminotransferase, class I/classII
Fst	10626_25_4	a831a29abe56b26466d37081f77ae500	50	Gene3D	G3DSA:3.90.1150.10		1	50	4.5e-11	T	12-03-2018	IPR015422	Pyridoxal phosphate-dependent transferase, major region, subdomain 2
Fst	14305_10_5	b6e8f26ec530d44bd372013870712cd5	50	Gene3D	G3DSA:1.20.5.30		8	35	0.00058	T	12-03-2018	IPR019466	Matrilin, coiled-coil trimerisation domain
Fst	21488_59_2	6a420d7578efda8fc36b47771e5b9a61	50	Pfam	PF01565	FAD binding domain	4	46	1.4e-05	T	12-03-2018	IPR006094	FAD linked oxidase, N-terminal
Fst	8101_58_1	b69bdc44dd53b33744ec4ecd7db9f397	49	Pfam	PF00012	Hsp70 protein	13	42	8.3e-10	T	12-03-2018	IPR013126	Heat shock protein 70 family
Fst	10864_24_3	95863692ea9f3200df14ae3fa0e383ec	50	Pfam	PF13976	GAG-pre-integrase domain	3	38	4.1e-08	T	12-03-2018	IPR025724	GAG-pre-integrase domain
Fst	19382_21_4	d9778dc0973312738595e881a860a41c	50	Pfam	PF03080	Domain of unknown function (DUF239)	1	48	7.6e-17	T	12-03-2018	IPR004314	Neprosin
Fst	19407_75_4	d4bbb9cee842557756736f6f95ebeb70	50	Pfam	PF07727	Reverse transcriptase (RNA-dependent DNA polymerase)	1	47	6.1e-11	T	12-03-2018	IPR013103	Reverse transcriptase, RNA-dependent DNA polymerase
Fst	13282_16_5	f0ba884344969b579787a2c2c46d6479	50	Pfam	PF06101	Plant protein of unknown function (DUF946)	2	48	6.9e-16	T	12-03-2018	IPR009291	Vacuolar protein sorting-associated protein 62
Fst	5284_64_2	2f6dba57e08faa000108eb6445d4e4db	50	Pfam	PF13418	Galactose oxidase, central domain	21	41	0.00018	T	12-03-2018
Fst	3092_19_1	4fa1fa056afb66bc4e3c71ec2ae149e0	50	Pfam	PF14223	gag-polypeptide of LTR copia-type	1	44	1.4e-06	T	12-03-2018
Fst	1365_144_2	36807f3811ebe9fdd7249cfb5341e40a	50	Pfam	PF00759	Glycosyl hydrolase family 9	1	49	2.4e-10	T	12-03-2018	IPR001701	Glycoside hydrolase family 9
Fst	1365_144_2	36807f3811ebe9fdd7249cfb5341e40a	50	Gene3D	G3DSA:1.50.10.10		1	49	1.7e-15	T	12-03-2018	IPR012341	Six-hairpin glycosidase
Fst	3868_18_5	ae52e212b5f2ef9b19e1472327820012	50	Pfam	PF00385	Chromo (CHRromatin Organisation MOdifier) domain	17	49	3.3e-07	T	12-03-2018	IPR023780	Chromo domain
Fst	67_18_1	7f3ffac681c4970e63d82794c4e7c5d0	50	Pfam	PF01535	PPR repeat	33	49	0.0024	T	12-03-2018	IPR002885	Pentatricopeptide repeat
Fst	67_18_1	7f3ffac681c4970e63d82794c4e7c5d0	50	Pfam	PF01535	PPR repeat	5	29	0.0061	T	12-03-2018	IPR002885	Pentatricopeptide repeat
Fst	22940_18_6	7e97704cdfd4980086f7f734a9068723	48	Pfam	PF04827	Plant transposon protein	15	43	6.9e-09	T	12-03-2018	IPR006912	Harbinger transposase-derived protein
Fst	12324_11_2	4c529b7524d70d401e5fe8e4bfb1d18f	50	Gene3D	G3DSA:3.30.559.10		13	49	4.1e-05	T	12-03-2018	IPR023213	Chloramphenicol acetyltransferase-like domain
Fst	720_12_1	aecf6d721d91c1d5af51cb9007440c4c	48	Gene3D	G3DSA:3.20.20.70		10	47	0.00019	T	12-03-2018	IPR013785	Aldolase-type TIM barrel
Fst	342_12_2	e568a78886a4efeb7501eb9291a9e4b0	50	Gene3D	G3DSA:3.50.50.60		28	49	6.9e-08	T	12-03-2018	IPR023753	FAD/NAD(P)-binding domain
Fst	13128_37_6	81674106c7acd9292251e7415f7663a0	50	Pfam	PF00098	Zinc knuckle	35	50	2.7e-05	T	12-03-2018	IPR001878	Zinc finger, CCHC-type
Fst	13275_10_5	d8bf8cf8c7ded526798e6ee4434c63a0	49	Pfam	PF05970	PIF1-like helicase	7	48	7.6e-11	T	12-03-2018	IPR010285	DNA helicase Pif1-like
Fst	10800_27_5	6ce063c724ee168ba8e9bc6429e023b9	50	Pfam	PF10536	Plant mobile domain	1	37	8.2e-13	T	12-03-2018	IPR019557	Aminotransferase-like, plant mobile domain
Fst	11510_13_3	ab606a3f614db22a55037ab7ea93777e	50	Pfam	PF14244	gag-polypeptide of LTR copia-type	2	31	7.3e-07	T	12-03-2018	IPR029472	Gag-polypeptide of LTR copia-type
Fst	4286_46_6	c8ae6c620b9ad50df39daa0d8ffe63a8	49	Pfam	PF07727	Reverse transcriptase (RNA-dependent DNA polymerase)	9	48	1.2e-08	T	12-03-2018	IPR013103	Reverse transcriptase, RNA-dependent DNA polymerase
Fst	3848_20_6	a108e782e53c68dfa048bfdbf19c1fa1	50	Pfam	PF14111	Domain of unknown function (DUF4283)	4	45	4.4e-08	T	12-03-2018	IPR025558	Domain of unknown function DUF4283
Fst	17293_55_6	e57b6ce7f1ded00140958fb1dad9aeb7	49	Pfam	PF13456	Reverse transcriptase-like	1	41	4e-05	T	12-03-2018
Fst	9851_13_5	f9ecd609ab1fff2b11f9fe5ae95d61c2	50	Pfam	PF07727	Reverse transcriptase (RNA-dependent DNA polymerase)	3	49	6.4e-12	T	12-03-2018	IPR013103	Reverse transcriptase, RNA-dependent DNA polymerase
Fst	3875_88_1	7209b5e2092d477f3124413ed6323f57	50	Gene3D	G3DSA:1.25.40.10		1	49	8.5e-14	T	12-03-2018	IPR011990	Tetratricopeptide-like helical domain
Fst	10751_14_1	6fed59993ed3f1cf7709d25f673c7add	50	Gene3D	G3DSA:3.40.50.1110		2	50	6.5e-08	T	12-03-2018	IPR013830	SGNH hydrolase-type esterase domain
Fst	12722_16_5	1b58fdb0fa7a621039086d008ba7fda2	50	Gene3D	G3DSA:3.40.970.10		13	38	8.2e-05	T	12-03-2018	IPR011320	Ribonuclease H1, N-terminal
Fst	6790_308_5	45564deff9ca3107ecc5e53985bf36e8	49	Pfam	PF07727	Reverse transcriptase (RNA-dependent DNA polymerase)	1	48	3.8e-07	T	12-03-2018	IPR013103	Reverse transcriptase, RNA-dependent DNA polymerase
Fst	5063_23_4	cf3c457cc3678e5203d665dc3802083e	50	Gene3D	G3DSA:2.160.20.10		6	37	5.7e-06	T	12-03-2018	IPR012334	Pectin lyase fold
Fst	15423_14_2	5c36f52cfcf502120289d0773a49f1ca	49	Pfam	PF04669	Polysaccharide biosynthesis	1	43	3.3e-09	T	12-03-2018	IPR021148	Polysaccharide biosynthesis domain
Fst	20815_19_4	b2afaa37900589601cabd4ca713658da	50	Pfam	PF13456	Reverse transcriptase-like	6	41	6.7e-08	T	12-03-2018
Fst	2061_36_4	f13a760c9ceb2e4c50c2138263279dc5	49	Pfam	PF07727	Reverse transcriptase (RNA-dependent DNA polymerase)	12	48	1.1e-09	T	12-03-2018	IPR013103	Reverse transcriptase, RNA-dependent DNA polymerase
Fst	325_66_1	170f338e1e54b360cc4a28ee5d8bccd5	49	Gene3D	G3DSA:3.40.50.1000		13	49	1.6e-12	T	12-03-2018	IPR023214	HAD-like domain
Fst	21615_22_2	347ac2f9f4162293391264f2981b776e	50	Pfam	PF12070	Protein SCAI	5	49	1.8e-21	T	12-03-2018	IPR022709	Protein SCAI
Fst	10160_74_5	79863ea37ca388e304ecc3b9dc9a5d96	50	Pfam	PF07727	Reverse transcriptase (RNA-dependent DNA polymerase)	1	47	8.8e-12	T	12-03-2018	IPR013103	Reverse transcriptase, RNA-dependent DNA polymerase
Fst	8838_19_4	9f7dc0ffc93edea3d38ecc47a96234b2	50	Gene3D	G3DSA:3.30.420.10		2	48	1.1e-05	T	12-03-2018	IPR012337	Ribonuclease H-like domain
Fst	10066_20_1	68ad9d1508e33a0e40f0d4d8b1c71d46	50	Gene3D	G3DSA:3.30.530.20		3	48	8.8e-07	T	12-03-2018	IPR023393	START-like domain
Fst	3108_24_3	b991bc2e67f0597668cf925702fc61c1	50	Pfam	PF13976	GAG-pre-integrase domain	2	38	1.5e-09	T	12-03-2018	IPR025724	GAG-pre-integrase domain
Fst	10035_12_3	4ae926cd44bba80cf0c251e3b4405a02	48	Pfam	PF07727	Reverse transcriptase (RNA-dependent DNA polymerase)	1	47	4.2e-07	T	12-03-2018	IPR013103	Reverse transcriptase, RNA-dependent DNA polymerase
Fst	11090_16_3	22bde8e8bb76a120c59c4cc97f6263db	50	Pfam	PF00067	Cytochrome P450	11	48	8.7e-09	T	12-03-2018	IPR001128	Cytochrome P450
Fst	11090_16_3	22bde8e8bb76a120c59c4cc97f6263db	50	Gene3D	G3DSA:1.10.630.10		11	47	5.3e-11	T	12-03-2018	IPR001128	Cytochrome P450
Fst	17066_23_6	42189ff617b6af4162feaea6cdacd93d	50	Gene3D	G3DSA:2.60.120.200		22	49	0.0007	T	12-03-2018	IPR013320	Concanavalin A-like lectin/glucanase domain
Fst	20373_179_6	cd8fdba98caf00dc7d58d4c46a6fad14	50	TIGRFAM	TIGR00756	PPR: pentatricopeptide repeat domain	1	21	8.1e-05	T	12-03-2018	IPR002885	Pentatricopeptide repeat
Fst	20373_179_6	cd8fdba98caf00dc7d58d4c46a6fad14	50	Pfam	PF13041	PPR repeat family	1	34	1.4e-07	T	12-03-2018	IPR002885	Pentatricopeptide repeat
Fst	12345_12_5	281edde35ddd3611dc001d5746f2f648	49	Pfam	PF13456	Reverse transcriptase-like	12	48	5.6e-06	T	12-03-2018
Fst	8711_26_1	35deefcde52cdb9a473febe6200bd34c	50	Gene3D	G3DSA:1.20.990.10		1	49	4.1e-05	T	12-03-2018	IPR023173	NADPH-cytochrome p450 reductase, FAD-binding, alpha-helical domain-3
Fst	5356_28_1	6b831567813bf39729872038ef7756ef	50	Pfam	PF14223	gag-polypeptide of LTR copia-type	1	47	2.8e-06	T	12-03-2018
Fst	16719_18_5	d8e6594f243386aa85923eb50647e0f4	50	Pfam	PF00862	Sucrose synthase	2	48	3.9e-09	T	12-03-2018	IPR000368	Sucrose synthase
Fst	789_33_1	3403af711f867ff74912714dac7dccd9	50	Gene3D	G3DSA:3.30.420.10		1	50	7.2e-07	T	12-03-2018	IPR012337	Ribonuclease H-like domain
Fst	22632_17_5	19809681ea6035efa06c8a87c2f126fd	50	Pfam	PF01603	Protein phosphatase 2A regulatory B subunit (B56 family)	1	49	7.6e-16	T	12-03-2018	IPR002554	Protein phosphatase 2A, regulatory B subunit, B56
Fst	10636_20_1	a7dbbdce5273f479abafcdb8ac910f24	50	Gene3D	G3DSA:3.30.420.10		1	50	2.3e-07	T	12-03-2018	IPR012337	Ribonuclease H-like domain
Fst	18607_106_5	74bc9cf07a03cbf95f1349b7b1b80b8f	47	Pfam	PF00514	Armadillo/beta-catenin-like repeat	1	24	9.1e-05	T	12-03-2018	IPR000225	Armadillo
Fst	2449_80_5	add6209571ad3ff9ab7e2e771cee6c1f	50	Pfam	PF07727	Reverse transcriptase (RNA-dependent DNA polymerase)	1	42	7.9e-12	T	12-03-2018	IPR013103	Reverse transcriptase, RNA-dependent DNA polymerase
Fst	8108_75_1	241f9ab5cdeb1acae55bc05f3f7a9c2b	50	Gene3D	G3DSA:3.80.10.10		3	49	6.8e-10	T	12-03-2018	IPR032675	Leucine-rich repeat domain, L domain-like
Fst	2446_39_4	6ab10740aaa714ffc5c7ea8ee3560e6c	50	Pfam	PF08284	Retroviral aspartyl protease	8	50	7.9e-08	T	12-03-2018	IPR013242	Retroviral aspartyl protease
Fst	5122_27_6	e821979f20571b3cdc8e4889ab80b7cc	50	TIGRFAM	TIGR00756	PPR: pentatricopeptide repeat domain	8	38	2.7e-05	T	12-03-2018	IPR002885	Pentatricopeptide repeat
